# Supplementary material for: Bis{N-[2-hy­droxy-1,1-bis­(hy­droxy­methyl)eth­yl]glycinato-κ3 O,N,O′}iron(II)
Source: Acta Crystallogr Sect E Struct Rep Online. 2014 Jun 21;70(Pt 7):m274. doi: 10.1107/S160053681401397X (PMC4120612; doi:10.1107/S160053681401397X)
Supplement: Supplementary file 1 [file e-70-0m274-sup1.cif]

##############################################################################
#                                                                            #
# This CIF contains the data in a paper accepted for publication in          #
# Acta Crystallographica Section E. It conforms to the requirements of       #
# Notes for Authors for Acta Crystallographica Section E, and has been       #
# peer reviewed under the auspices of the IUCr Commission on Journals.       #
#                                                                            #
# Full details of the Crystallographic Information File format               #
# are given in the paper "The Crystallographic Information File (CIF):       #
# a New Standard Archive File for Crystallography" by S. R. Hall, F. H.      #
# Allen and I. D. Brown [Acta Cryst. (1991), A47, 655-685].                  #
#                                                                            #
# The current version of the core CIF dictionary is obtainable from          #
# ftp://ftp.iucr.org/pub/cif_core.dic.                                       #
#                                                                            #
# Software is freely available for graphical display of the structure(s)     #
# in this CIF. For information consult the CIF software page                 #
# http://www.iucr.org/resources/cif/software.                                #
#                                                                            #
# This file may be used for bona fide research purposes within the           #
# scientific community so long as proper attribution is given to the journal # 
# article from which it was obtained.                                        #
#                                                                            #
##############################################################################
data_I
_audit_creation_method     SHELXL-97
_chemical_name_systematic
;\
Bis{<i>N</i>-[2-hydroxy-1,1-bis(hydroxymethyl)ethyl]glycinato-\
\k^3^<i>O</i>,<i>N</i>,<i>O</i>'}iron(II)
;
_chemical_name_common     ?
_chemical_formula_moiety     'C12 H24 Fe N2 O10'
_chemical_formula_sum     'C12 H24 Fe N2 O10'
_chemical_formula_iupac     '[Fe (C6 H12 N O5)2]'
_chemical_formula_weight     412.18
_chemical_melting_point     ?
_symmetry_cell_setting     monoclinic
_symmetry_space_group_name_H-M     'P 21/c'
_symmetry_space_group_name_Hall     '-P 2ybc'
loop_
    _symmetry_equiv_pos_as_xyz
    'x, y, z'
    '-x, y+1/2, -z+1/2'
    '-x, -y, -z'
    'x, -y-1/2, z-1/2'
_cell_length_a     8.8198(7)
_cell_length_b     9.0245(7)
_cell_length_c     12.3533(7)
_cell_angle_alpha     90.00
_cell_angle_beta     127.224(4)
_cell_angle_gamma     90.00
_cell_volume     782.94(10)
_cell_formula_units_Z     2
_cell_measurement_reflns_used     621
_cell_measurement_theta_min     2.90
_cell_measurement_theta_max     21.93
_cell_measurement_temperature     298(2)
_exptl_crystal_description     sheet
_exptl_crystal_colour     colorless
_exptl_crystal_size_max     0.19
_exptl_crystal_size_mid     0.16
_exptl_crystal_size_min     0.08
_exptl_crystal_density_diffrn     1.748
_exptl_crystal_density_meas     ?
_exptl_crystal_density_method     'not measured'
_exptl_crystal_F_000     432
_exptl_absorpt_coefficient_mu     1.024
_exptl_absorpt_correction_type     multi-scan
_exptl_absorpt_process_details     '(SADABS; Bruker, 2007)'
_exptl_absorpt_correction_T_min     0.8293
_exptl_absorpt_correction_T_max     0.9226
_exptl_special_details     ?
_diffrn_ambient_temperature     298(2)
_diffrn_radiation_type     MoK\a
_diffrn_radiation_wavelength     0.71073
_diffrn_radiation_source     'fine-focus sealed tube'
_diffrn_radiation_monochromator     graphite
_diffrn_measurement_device_type     'Bruker SMART CCD'
_diffrn_measurement_method     multi-scan
_diffrn_detector_area_resol_mean     ?
_diffrn_reflns_number     4000
_diffrn_reflns_av_R_equivalents     0.0559
_diffrn_reflns_av_sigmaI/netI     0.0769
_diffrn_reflns_theta_min     2.90
_diffrn_reflns_theta_max     27.00
_diffrn_reflns_theta_full     27.00
_diffrn_measured_fraction_theta_max     0.997
_diffrn_measured_fraction_theta_full     0.997
_diffrn_reflns_limit_h_min     -11
_diffrn_reflns_limit_h_max     11
_diffrn_reflns_limit_k_min     -11
_diffrn_reflns_limit_k_max     11
_diffrn_reflns_limit_l_min     -15
_diffrn_reflns_limit_l_max     15
_diffrn_standards_number     ?
_diffrn_standards_interval_count     ?
_diffrn_standards_interval_time     ?
_diffrn_standards_decay_%     ?
_refine_special_details
;
Refinement of <i>F</i>^2^ against ALL reflections. The weighted <i>R</i>-factor
<i>wR</i> and goodness of fit <i>S</i> are based on <i>F</i>^2^, conventional
<i>R</i>-factors <i>R</i> are based on <i>F</i>, with <i>F</i> set to zero for
negative <i>F</i>^2^. The threshold expression of <i>F</i>^2^ >
\s(<i>F</i>^2^) is used only for calculating <i>R</i>-factors(gt) <i>etc</i>.
and is not relevant to the choice of reflections for refinement.
<i>R</i>-factors based on <i>F</i>^2^ are statistically about twice as large
as those based on <i>F</i>, and <i>R</i>- factors based on ALL data will be
even larger.
;
_reflns_number_total     1708
_reflns_number_gt     1230
_reflns_threshold_expression     'I>2\s(I)'
_refine_ls_structure_factor_coef     Fsqd
_refine_ls_matrix_type     full
_refine_ls_R_factor_all     0.0726
_refine_ls_R_factor_gt     0.0457
_refine_ls_wR_factor_gt     0.0843
_refine_ls_wR_factor_ref     0.0993
_refine_ls_goodness_of_fit_ref     1.038
_refine_ls_restrained_S_all     1.037
_refine_ls_number_reflns     1708
_refine_ls_number_parameters     131
_refine_ls_number_restraints     4
_refine_ls_hydrogen_treatment     mixed
_refine_ls_weighting_scheme     calc
_refine_ls_weighting_details
                 'calc w=1/[\s^2^(Fo^2^)+(0.0340P)^2^] where P=(Fo^2^+2Fc^2^)/3'
_atom_sites_solution_hydrogens     geom
_atom_sites_solution_primary     direct
_atom_sites_solution_secondary     difmap
_refine_ls_shift/su_max     0.000
_refine_ls_shift/su_mean     0.000
_refine_diff_density_max     0.464
_refine_diff_density_min     -0.388
_refine_ls_extinction_method     none
_refine_ls_extinction_coef     ?
_refine_ls_abs_structure_details     ?
_refine_ls_abs_structure_Flack     ?
loop_
    _atom_type_symbol
    _atom_type_description
    _atom_type_scat_dispersion_real
    _atom_type_scat_dispersion_imag
    _atom_type_scat_source
    'C' 'C' 0.0033 0.0016
                         'International Tables Vol C Tables 4.2.6.8 and 6.1.1.4'
    'H' 'H' 0.0000 0.0000
                         'International Tables Vol C Tables 4.2.6.8 and 6.1.1.4'
    'Fe' 'Fe' 0.3463 0.8444
                         'International Tables Vol C Tables 4.2.6.8 and 6.1.1.4'
    'N' 'N' 0.0061 0.0033
                         'International Tables Vol C Tables 4.2.6.8 and 6.1.1.4'
    'O' 'O' 0.0106 0.0060
                         'International Tables Vol C Tables 4.2.6.8 and 6.1.1.4'
_computing_data_collection     'SMART (Bruker, 2007)'
_computing_cell_refinement     'SAINT-Plus (Bruker, 2007)'
_computing_data_reduction     'SAINT-Plus (Bruker, 2007)'
_computing_structure_solution     'SHELXS97 (Sheldrick, 2008)'
_computing_structure_refinement     'SHELXL97 (Sheldrick, 2008)'
_computing_molecular_graphics     'DIAMOND (Brandenburg & Putz, 2006)'
_computing_publication_material     'SHELXTL (Sheldrick, 2008)'
loop_
    _atom_site_type_symbol
    _atom_site_label
    _atom_site_fract_x
    _atom_site_fract_y
    _atom_site_fract_z
    _atom_site_U_iso_or_equiv
    _atom_site_adp_type
    _atom_site_calc_flag
    _atom_site_refinement_flags
    _atom_site_occupancy
    _atom_site_symmetry_multiplicity
    _atom_site_disorder_assembly
    _atom_site_disorder_group
    Fe Fe1 0.5000 0.5000 0.5000 0.01527(19) Uani d S 1 2 . .
    O O1 -0.0265(4) 0.7341(3) 0.0516(3) 0.0347(7) Uani d D 1 1 . .
    O O2 0.0173(4) 0.8369(3) 0.3530(3) 0.0355(7) Uani d D 1 1 . .
    O O3 0.4719(4) 0.7180(3) 0.5354(3) 0.0323(7) Uani d D 1 1 . .
    O O4 0.6437(4) 0.6393(3) 0.2600(3) 0.0356(7) Uani d . 1 1 . .
    O O5 0.6619(3) 0.5743(3) 0.4408(2) 0.0283(6) Uani d . 1 1 . .
    N N1 0.2766(4) 0.5686(3) 0.2962(3) 0.0209(6) Uani d D 1 1 . .
    C C1 0.2121(5) 0.7215(4) 0.2983(3) 0.0190(8) Uani d . 1 1 . .
    C C2 0.3608(5) 0.5508(4) 0.2233(3) 0.0237(8) Uani d . 1 1 . .
    H H2A 0.2927 0.6132 0.1430 0.028 Uiso calc R 1 1 . .
    H H2B 0.3466 0.4488 0.1940 0.028 Uiso calc R 1 1 . .
    C C3 0.5700(5) 0.5920(4) 0.3128(4) 0.0243(8) Uani d . 1 1 . .
    C C4 0.1289(5) 0.8101(4) 0.1682(4) 0.0276(9) Uani d . 1 1 . .
    H H4A 0.0855 0.9056 0.1758 0.033 Uiso calc R 1 1 . .
    H H4B 0.2274 0.8276 0.1572 0.033 Uiso calc R 1 1 . .
    C C5 0.0626(5) 0.6982(4) 0.3222(4) 0.0269(8) Uani d . 1 1 . .
    H H5A -0.0516 0.6556 0.2416 0.032 Uiso calc R 1 1 . .
    H H5B 0.1112 0.6298 0.3971 0.032 Uiso calc R 1 1 . .
    C C6 0.3822(5) 0.8077(4) 0.4165(4) 0.0269(8) Uani d . 1 1 . .
    H H6A 0.4712 0.8302 0.3973 0.032 Uiso calc R 1 1 . .
    H H6B 0.3396 0.9003 0.4299 0.032 Uiso calc R 1 1 . .
    H H1A 0.182(4) 0.506(3) 0.259(3) 0.027(10) Uiso d D 1 1 . .
    H H3A 0.514(6) 0.773(5) 0.605(3) 0.078(18) Uiso d D 1 1 . .
    H H1B -0.126(5) 0.787(5) 0.014(5) 0.10(2) Uiso d D 1 1 . .
    H H2C 0.019(7) 0.815(5) 0.421(4) 0.080(19) Uiso d D 1 1 . .
loop_
    _atom_site_aniso_label
    _atom_site_aniso_U_11
    _atom_site_aniso_U_22
    _atom_site_aniso_U_33
    _atom_site_aniso_U_12
    _atom_site_aniso_U_13
    _atom_site_aniso_U_23
    Fe1 0.0159(4) 0.0181(3) 0.0101(4) 0.0003(3) 0.0069(3) 0.0009(3)
    O1 0.0265(16) 0.0462(18) 0.0188(15) 0.0048(14) 0.0070(14) 0.0003(13)
    O2 0.0443(18) 0.0349(16) 0.0402(19) 0.0148(13) 0.0323(16) 0.0086(14)
    O3 0.0379(17) 0.0292(15) 0.0160(15) 0.0004(13) 0.0091(14) -0.0017(12)
    O4 0.0293(15) 0.0513(18) 0.0283(16) 0.0014(13) 0.0185(14) 0.0135(13)
    O5 0.0234(14) 0.0396(15) 0.0174(14) 0.0003(12) 0.0100(12) 0.0048(12)
    N1 0.0203(16) 0.0195(16) 0.0220(17) -0.0026(13) 0.0123(15) -0.0040(13)
    C1 0.0192(18) 0.0201(18) 0.0148(19) 0.0020(14) 0.0087(16) 0.0019(14)
    C2 0.0213(19) 0.0286(19) 0.018(2) 0.0028(15) 0.0103(17) -0.0004(15)
    C3 0.026(2) 0.0218(19) 0.024(2) 0.0015(16) 0.0141(18) 0.0035(16)
    C4 0.027(2) 0.029(2) 0.022(2) 0.0025(17) 0.0123(19) 0.0029(17)
    C5 0.027(2) 0.031(2) 0.025(2) 0.0050(17) 0.0166(19) 0.0038(17)
    C6 0.025(2) 0.027(2) 0.023(2) -0.0003(16) 0.0121(18) -0.0005(17)
_geom_special_details
;
All e.s.d.'s (except the e.s.d. in the dihedral angle between two l.s. planes)
are estimated using the full covariance matrix. The cell e.s.d.'s are taken
into account individually in the estimation of e.s.d.'s in distances, angles
and torsion angles; correlations between e.s.d.'s in cell parameters are only
used when they are defined by crystal symmetry. An approximate (isotropic)
treatment of cell e.s.d.'s is used for estimating e.s.d.'s involving l.s.
planes.
;
loop_
    _geom_bond_atom_site_label_1
    _geom_bond_atom_site_label_2
    _geom_bond_site_symmetry_2
    _geom_bond_distance
    _geom_bond_publ_flag
    Fe1 O3 3_666 2.062(3) ?
    Fe1 O3 . 2.062(3) ?
    Fe1 O5 3_666 2.071(2) ?
    Fe1 O5 . 2.071(2) ?
    Fe1 N1 . 2.145(3) ?
    Fe1 N1 3_666 2.145(3) ?
    O1 C4 . 1.427(4) ?
    O1 H1B . 0.850(19) ?
    O2 C5 . 1.433(4) ?
    O2 H2C . 0.854(19) ?
    O3 C6 . 1.426(4) ?
    O3 H3A . 0.855(19) ?
    O4 C3 . 1.242(4) ?
    O5 C3 . 1.277(4) ?
    N1 C2 . 1.482(4) ?
    N1 C1 . 1.498(4) ?
    N1 H1A . 0.871(18) ?
    C1 C4 . 1.527(4) ?
    C1 C6 . 1.529(5) ?
    C1 C5 . 1.531(4) ?
    C2 C3 . 1.515(5) ?
    C2 H2A . 0.9700 ?
    C2 H2B . 0.9700 ?
    C4 H4A . 0.9700 ?
    C4 H4B . 0.9700 ?
    C5 H5A . 0.9700 ?
    C5 H5B . 0.9700 ?
    C6 H6A . 0.9700 ?
    C6 H6B . 0.9700 ?
loop_
    _geom_angle_atom_site_label_1
    _geom_angle_atom_site_label_2
    _geom_angle_atom_site_label_3
    _geom_angle_site_symmetry_1
    _geom_angle_site_symmetry_3
    _geom_angle
    _geom_angle_publ_flag
    O3 Fe1 O3 3_666 . 180.0000(10)
                                 ?
    O3 Fe1 O5 3_666 3_666 87.88(10) ?
    O3 Fe1 O5 . 3_666 92.12(10) ?
    O3 Fe1 O5 3_666 . 92.12(10) ?
    O3 Fe1 O5 . . 87.88(10) ?
    O5 Fe1 O5 3_666 . 180.0 ?
    O3 Fe1 N1 3_666 . 99.75(10) ?
    O3 Fe1 N1 . . 80.25(10) ?
    O5 Fe1 N1 3_666 . 99.68(10) ?
    O5 Fe1 N1 . . 80.32(10) ?
    O3 Fe1 N1 3_666 3_666 80.25(10) ?
    O3 Fe1 N1 . 3_666 99.75(10) ?
    O5 Fe1 N1 3_666 3_666 80.32(10) ?
    O5 Fe1 N1 . 3_666 99.68(10) ?
    N1 Fe1 N1 . 3_666 180.0000(10)
                                 ?
    C4 O1 H1B . . 109(4) ?
    C5 O2 H2C . . 102(3) ?
    C6 O3 Fe1 . . 112.7(2) ?
    C6 O3 H3A . . 109(3) ?
    Fe1 O3 H3A . . 137(3) ?
    C3 O5 Fe1 . . 114.9(2) ?
    C2 N1 C1 . . 116.4(3) ?
    C2 N1 Fe1 . . 103.9(2) ?
    C1 N1 Fe1 . . 109.5(2) ?
    C2 N1 H1A . . 106(2) ?
    C1 N1 H1A . . 111(2) ?
    Fe1 N1 H1A . . 110(2) ?
    N1 C1 C4 . . 114.2(3) ?
    N1 C1 C6 . . 108.8(3) ?
    C4 C1 C6 . . 107.9(3) ?
    N1 C1 C5 . . 104.9(3) ?
    C4 C1 C5 . . 110.7(3) ?
    C6 C1 C5 . . 110.3(3) ?
    N1 C2 C3 . . 111.5(3) ?
    N1 C2 H2A . . 109.3 ?
    C3 C2 H2A . . 109.3 ?
    N1 C2 H2B . . 109.3 ?
    C3 C2 H2B . . 109.3 ?
    H2A C2 H2B . . 108.0 ?
    O4 C3 O5 . . 123.4(3) ?
    O4 C3 C2 . . 119.6(3) ?
    O5 C3 C2 . . 117.0(3) ?
    O1 C4 C1 . . 111.5(3) ?
    O1 C4 H4A . . 109.3 ?
    C1 C4 H4A . . 109.3 ?
    O1 C4 H4B . . 109.3 ?
    C1 C4 H4B . . 109.3 ?
    H4A C4 H4B . . 108.0 ?
    O2 C5 C1 . . 110.0(3) ?
    O2 C5 H5A . . 109.7 ?
    C1 C5 H5A . . 109.7 ?
    O2 C5 H5B . . 109.7 ?
    C1 C5 H5B . . 109.7 ?
    H5A C5 H5B . . 108.2 ?
    O3 C6 C1 . . 107.9(3) ?
    O3 C6 H6A . . 110.1 ?
    C1 C6 H6A . . 110.1 ?
    O3 C6 H6B . . 110.1 ?
    C1 C6 H6B . . 110.1 ?
    H6A C6 H6B . . 108.4 ?
loop_
    _geom_torsion_atom_site_label_1
    _geom_torsion_atom_site_label_2
    _geom_torsion_atom_site_label_3
    _geom_torsion_atom_site_label_4
    _geom_torsion_site_symmetry_1
    _geom_torsion_site_symmetry_2
    _geom_torsion_site_symmetry_3
    _geom_torsion_site_symmetry_4
    _geom_torsion
    _geom_torsion_publ_flag
    O5 Fe1 O3 C6 3_666 . . . -120.1(2) ?
    O5 Fe1 O3 C6 . . . . 59.9(2) ?
    N1 Fe1 O3 C6 . . . . -20.6(2) ?
    N1 Fe1 O3 C6 3_666 . . . 159.4(2) ?
    O3 Fe1 O5 C3 3_666 . . . 84.2(2) ?
    O3 Fe1 O5 C3 . . . . -95.8(2) ?
    N1 Fe1 O5 C3 . . . . -15.3(2) ?
    N1 Fe1 O5 C3 3_666 . . . 164.7(2) ?
    O3 Fe1 N1 C2 3_666 . . . -62.5(2) ?
    O3 Fe1 N1 C2 . . . . 117.5(2) ?
    O5 Fe1 N1 C2 3_666 . . . -152.0(2) ?
    O5 Fe1 N1 C2 . . . . 28.0(2) ?
    O3 Fe1 N1 C1 3_666 . . . 172.4(2) ?
    O3 Fe1 N1 C1 . . . . -7.6(2) ?
    O5 Fe1 N1 C1 3_666 . . . 82.9(2) ?
    O5 Fe1 N1 C1 . . . . -97.1(2) ?
    C2 N1 C1 C4 . . . . 35.4(4) ?
    Fe1 N1 C1 C4 . . . . 152.8(2) ?
    C2 N1 C1 C6 . . . . -85.3(3) ?
    Fe1 N1 C1 C6 . . . . 32.2(3) ?
    C2 N1 C1 C5 . . . . 156.7(3) ?
    Fe1 N1 C1 C5 . . . . -85.9(3) ?
    C1 N1 C2 C3 . . . . 83.5(4) ?
    Fe1 N1 C2 C3 . . . . -37.0(3) ?
    Fe1 O5 C3 O4 . . . . 178.2(3) ?
    Fe1 O5 C3 C2 . . . . -2.4(4) ?
    N1 C2 C3 O4 . . . . -152.0(3) ?
    N1 C2 C3 O5 . . . . 28.6(4) ?
    N1 C1 C4 O1 . . . . 56.5(4) ?
    C6 C1 C4 O1 . . . . 177.6(3) ?
    C5 C1 C4 O1 . . . . -61.6(4) ?
    N1 C1 C5 O2 . . . . 168.6(3) ?
    C4 C1 C5 O2 . . . . -67.7(4) ?
    C6 C1 C5 O2 . . . . 51.6(4) ?
    Fe1 O3 C6 C1 . . . . 43.9(3) ?
    N1 C1 C6 O3 . . . . -49.6(3) ?
    C4 C1 C6 O3 . . . . -174.0(3) ?
    C5 C1 C6 O3 . . . . 65.0(3) ?
loop_
    _geom_hbond_atom_site_label_D
    _geom_hbond_atom_site_label_H
    _geom_hbond_atom_site_label_A
    _geom_hbond_site_symmetry_A
    _geom_hbond_distance_DH
    _geom_hbond_distance_HA
    _geom_hbond_distance_DA
    _geom_hbond_angle_DHA
    N1 H1A O2 2_545 0.871(18) 2.10(2) 2.952(4) 166(3)
    O3 H3A O4 4_576 0.855(19) 1.72(2) 2.562(4) 167(5)
    O1 H1B O5 4_475 0.850(19) 1.96(2) 2.804(4) 174(6)
    O1 H1B O4 4_475 0.850(19) 2.59(5) 3.172(4) 127(4)
    O2 H2C O1 4_576 0.854(19) 1.93(2) 2.779(4) 170(5)
    C5 H5B O5 3_666 0.97 2.56 3.452(4) 152.8
    C2 H2A O1 . 0.97 2.56 3.184(4) 122.3
data_New_Global_Publ_Block
_journal_date_recd_electronic     2014-06-03
_journal_date_accepted     2014-06-14
_journal_name_full     'Acta Crystallographica, Section E'
_journal_year     2014
_journal_volume     70
_journal_issue      7
_journal_page_first     m274
_journal_page_last     m274
_journal_paper_category     QM
_journal_paper_doi     10.1107/S160053681401397X
_journal_coeditor_code     LH5715
_publ_contact_author_name     'Juan-Juan Hou'
_publ_contact_author_address
;
School of Chemistry and Material Science
Shanxi Normal University
Linfen 041004
People's Republic of China
;
_publ_contact_author_email     'hjjtbq@163.com'
_publ_contact_author_fax     '+86-357-2051402'
_publ_contact_author_phone     '+86-357-2051402'
_publ_section_title
;\
Bis{<i>N</i>-[2-hydroxy-1,1-bis(hydroxymethyl)ethyl]glycinato-\k^3^<i>O</i>,\
<i>N</i>,<i>O</i>'}iron(II)
;
loop_
    _publ_author_name
    _publ_author_footnote
    _publ_author_address
    'Jiang, Ning' .
;
School of Chemistry and Material Science
Shanxi Normal University
Linfen 041004
People's Republic of China
;
    'Hou, Juan-Juan' .
;
School of Chemistry and Material Science
Shanxi Normal University
Linfen 041004
People's Republic of China
;
_publ_section_synopsis     .
