# Supplementary material for: Bis{N-[2-hy­droxy-1,1-bis­(hy­droxy­methyl)eth­yl]glycinato-κ3 O,N,O′}iron(II)
Source: Acta Crystallogr Sect E Struct Rep Online. 2014 Jun 21;70(Pt 7):m274. doi: 10.1107/S160053681401397X (PMC4120612; doi:10.1107/S160053681401397X)
Supplement: Supplementary file 2 [file e-70-0m274-Isup2.hkl]

# 
# h,k,l, Fc-squared, Fo-squared, sigma(Fo-squared) and status flag 
# 
data_I
_shelx_title ' a in P2(1)/n                New: P21/c' 
_shelx_refln_list_code          4 
_shelx_F_calc_maximum      100.02 
_exptl_crystal_F_000       431.93 
_reflns_d_resolution_high  0.7828 
 
loop_ 
 _symmetry_equiv_pos_as_xyz 
 'x, y, z' 
 '-x, y+1/2, -z+1/2' 
 '-x, -y, -z' 
 'x, -y-1/2, z-1/2' 
 
_cell_length_a     8.8198 
_cell_length_b     9.0245 
_cell_length_c    12.3533 
_cell_angle_alpha  90.000 
_cell_angle_beta  127.224 
_cell_angle_gamma  90.000 
 
_shelx_F_squared_multiplier     1.000 
 
loop_ 
 _refln_index_h 
 _refln_index_k 
 _refln_index_l 
 _refln_F_squared_calc 
 _refln_F_squared_meas 
 _refln_F_squared_sigma 
 _refln_observed_status 
   1   0   0     3962.92     4423.83     46.82 o 
   2   0   0     7298.68     7932.22     86.87 o 
   3   0   0      800.35      767.66     32.83 o 
   4   0   0      936.92      927.38     41.13 o 
   5   0   0      265.02      261.20     30.48 o 
   6   0   0     1326.38     1206.49     57.55 o 
   7   0   0      691.18      549.42     79.26 o 
   8   0   0      425.79      477.96     79.94 o 
   1   1   0     2034.71     1919.78     37.76 o 
   2   1   0     1046.40     1053.99     22.39 o 
   3   1   0       13.31        1.83      4.72 o 
   4   1   0      231.92      199.49     16.52 o 
   5   1   0      180.03      164.16     16.79 o 
   6   1   0       23.26       21.59     11.73 o 
   7   1   0       36.25       31.42     13.09 o 
   8   1   0        8.63        8.41     11.97 o 
   0   2   0     1173.40      919.24     24.41 o 
   1   2   0     9560.11     9898.43     67.46 o 
   2   2   0      667.57      554.52     20.77 o 
   3   2   0      345.39      333.55     17.82 o 
   4   2   0       48.23       44.50      9.09 o 
   5   2   0     1428.19     1442.86     63.27 o 
   6   2   0      326.36      315.94     31.35 o 
   7   2   0      173.44      167.15     30.89 o 
   8   2   0      112.96       86.95     26.53 o 
   1   3   0      569.16      550.66     15.01 o 
   2   3   0      643.89      604.59     26.73 o 
   3   3   0      466.15      431.11     24.17 o 
   4   3   0      426.70      427.89     34.52 o 
   5   3   0       65.72       51.67     13.69 o 
   6   3   0        0.22        0.30      7.62 o 
   7   3   0       10.92       -4.95     27.79 o 
   8   3   0      209.37      157.80     33.39 o 
   0   4   0     1327.64     1340.65     33.64 o 
   1   4   0      522.50      518.00     16.22 o 
   2   4   0     2033.87     2104.96     36.90 o 
   3   4   0     2499.46     2520.29     57.55 o 
   4   4   0     1836.74     1880.21     53.86 o 
   5   4   0      394.46      430.93     37.61 o 
   6   4   0      365.68      392.91     65.88 o 
   7   4   0      349.58      355.47     62.55 o 
   8   4   0      163.65      146.42     30.80 o 
   1   5   0      190.82      221.34     13.25 o 
   2   5   0      291.47      266.87     15.40 o 
   3   5   0      158.77      154.46     19.18 o 
   4   5   0       45.45       39.21     11.25 o 
   5   5   0       21.98       24.75     14.31 o 
   6   5   0        4.21        9.12      9.82 o 
   7   5   0       43.36       74.70     16.82 o 
   8   5   0       45.53       86.50     30.84 o 
   0   6   0      145.97       98.29     16.99 o 
   1   6   0       44.69       47.16     10.12 o 
   2   6   0     1264.49     1206.70     45.38 o 
   3   6   0      636.46      650.26     53.10 o 
   4   6   0      176.39      183.14     31.42 o 
   5   6   0      193.93      151.37     30.91 o 
   6   6   0      291.23      317.49     58.87 o 
   7   6   0      199.23      255.56     31.84 o 
   1   7   0      193.24      185.65     21.17 o 
   2   7   0       26.11       21.55     10.86 o 
   3   7   0      286.37      309.05     31.48 o 
   4   7   0       18.64       11.31     12.31 o 
   5   7   0        1.09      -19.18     12.79 o 
   6   7   0       21.81       43.89     20.94 o 
   7   7   0        0.00        7.20     20.78 o 
   0   8   0        8.71       14.29     16.70 o 
   1   8   0      269.99      251.94     28.48 o 
   2   8   0      509.76      587.70     45.49 o 
   3   8   0      581.87      621.89     45.80 o 
   4   8   0      483.76      469.14     55.77 o 
   5   8   0       94.73      103.74     26.94 o 
   6   8   0      163.48      200.27     37.49 o 
   1   9   0       56.44       52.00     15.67 o 
   2   9   0       17.48       21.43     11.63 o 
   3   9   0        6.86       17.53     21.46 o 
   4   9   0       16.55       21.56     16.15 o 
   5   9   0        0.00       16.09     15.56 o 
   0  10   0      313.07      359.75     62.79 o 
   1  10   0      257.07      236.38     37.51 o 
   2  10   0      293.96      294.39     35.89 o 
   3  10   0      486.12      520.08     61.47 o 
   4  10   0       67.42       57.41     33.09 o 
   1  11   0        4.57       10.00     19.51 o 
   2  11   0        0.78       23.87     16.25 o 
  -9   1   1       77.73       70.41     30.86 o 
  -8   1   1       85.54      118.75     25.90 o 
  -7   1   1      250.55      308.91     30.85 o 
  -6   1   1      748.04      730.91     37.49 o 
  -5   1   1     1950.31     1962.75     48.44 o 
  -4   1   1      350.77      336.42     19.79 o 
  -3   1   1       64.82       64.35      8.89 o 
  -2   1   1      353.42      386.52     16.44 o 
  -1   1   1     5852.99     6107.94     81.89 o 
   0   1   1     5971.55     6248.74     42.35 o 
   1   1   1     3288.71     3705.59     36.88 o 
   2   1   1     1215.90     1220.85     24.65 o 
   3   1   1     3578.22     3611.20     50.59 o 
   4   1   1      874.33      823.66     28.15 o 
   5   1   1      832.70      818.34     39.41 o 
   6   1   1      417.88      315.75     41.83 o 
   7   1   1      389.47      367.51     48.87 o 
   8   1   1      135.48      146.54     35.06 o 
  -9   2   1        0.90        6.63     19.06 o 
  -8   2   1       10.47       -5.04     11.00 o 
  -7   2   1      103.24      108.29     37.09 o 
  -6   2   1      149.87      152.47     17.99 o 
  -5   2   1       89.55       82.45     12.38 o 
  -4   2   1      449.16      426.40     21.71 o 
  -3   2   1      286.78      313.58     17.65 o 
  -2   2   1       94.78      102.46     10.38 o 
  -1   2   1     4143.89     4058.61     42.36 o 
   0   2   1     2897.18     2774.47     31.71 o 
   1   2   1      770.53      695.45     20.05 o 
   2   2   1     3304.77     3353.41     48.04 o 
   3   2   1      680.09      631.23     22.58 o 
   4   2   1       12.02        3.57      6.31 o 
   5   2   1      135.34      133.29     19.72 o 
   6   2   1       11.12        9.94     12.75 o 
   7   2   1       32.01       39.34     17.42 o 
   8   2   1       31.64       43.84     29.03 o 
  -9   3   1      492.18      494.53     84.14 o 
  -8   3   1      230.35      235.10     29.42 o 
  -7   3   1      169.28      133.94     20.78 o 
  -6   3   1      496.24      454.11     36.71 o 
  -5   3   1        3.79       -3.62      6.01 o 
  -4   3   1      762.04      795.73     33.09 o 
  -3   3   1      506.14      499.68     21.88 o 
  -2   3   1     5060.82     5324.86     45.60 o 
  -1   3   1     4239.70     4165.85     36.74 o 
   0   3   1     2276.97     2288.75     34.69 o 
   1   3   1       10.55        8.72      4.99 o 
   2   3   1      330.57      326.02     19.15 o 
   3   3   1       96.28       80.20     12.22 o 
   4   3   1     1074.67     1020.03     81.54 o 
   5   3   1      547.05      551.18     42.40 o 
   6   3   1      437.82      469.16     72.97 o 
   7   3   1      228.95      179.06     35.91 o 
   8   3   1      251.33      235.12     54.87 o 
  -8   4   1      269.62      256.25     40.04 o 
  -7   4   1       10.86       -8.77     21.82 o 
  -6   4   1       53.40       45.76     22.02 o 
  -5   4   1        2.48        3.57      6.75 o 
  -4   4   1       34.71       24.48      9.72 o 
  -3   4   1        9.78       12.80      6.54 o 
  -2   4   1        0.03       -2.18      2.66 o 
  -1   4   1     1136.18     1129.31     22.12 o 
   0   4   1     1880.91     1815.85     39.88 o 
   1   4   1        4.79        0.28      6.91 o 
   2   4   1        4.92        4.90      4.45 o 
   3   4   1      364.34      340.75     24.29 o 
   4   4   1        1.11       -8.40      9.13 o 
   5   4   1        0.97        1.97      9.01 o 
   6   4   1        0.20       -6.05     17.39 o 
   7   4   1      358.15      353.99     51.15 o 
  -8   5   1      287.89      383.81     69.20 o 
  -7   5   1      508.73      505.63     46.71 o 
  -6   5   1       40.72       26.53     13.78 o 
  -5   5   1     1291.57     1305.13     76.70 o 
  -4   5   1     1105.07     1100.44     57.05 o 
  -3   5   1     3560.74     3441.17     62.96 o 
  -2   5   1     1278.51     1188.34     22.76 o 
  -1   5   1     1329.98     1301.66     26.76 o 
   0   5   1      543.36      568.00     22.24 o 
   1   5   1      771.48      795.22     26.01 o 
   2   5   1      733.02      725.65     51.06 o 
   3   5   1     1804.91     1841.11     58.68 o 
   4   5   1      592.81      638.87     56.15 o 
   5   5   1      494.98      534.26     45.45 o 
   6   5   1      489.50      487.60    129.67 o 
   7   5   1       96.26       90.03     47.14 o 
  -8   6   1       18.09       46.96     18.58 o 
  -7   6   1        0.05        7.67     10.94 o 
  -6   6   1       39.49       31.92     17.04 o 
  -5   6   1      188.02      195.65     33.57 o 
  -4   6   1       95.76       79.34     16.20 o 
  -3   6   1       79.41       97.91     14.36 o 
  -2   6   1        9.43        4.12      6.27 o 
  -1   6   1      232.79      232.91     19.90 o 
   0   6   1       33.32       25.10      9.98 o 
   1   6   1       54.46       53.08      9.52 o 
   2   6   1      229.76      233.53     24.39 o 
   3   6   1        0.02        5.10     11.67 o 
   4   6   1       99.14      120.80     28.16 o 
   5   6   1       97.00      115.20     26.66 o 
   6   6   1        1.26       16.34     11.69 o 
   7   6   1      115.67      127.36     24.05 o 
  -7   7   1      121.14      102.37     68.28 o 
  -6   7   1      407.24      439.90     55.30 o 
  -5   7   1       42.25       20.91     14.15 o 
  -4   7   1      553.91      605.05     57.51 o 
  -3   7   1      604.02      650.13     64.04 o 
  -2   7   1      361.08      352.73     26.59 o 
  -1   7   1        2.30        2.78      6.06 o 
   0   7   1       22.14       42.17     12.94 o 
   1   7   1      822.39      793.05     39.25 o 
   2   7   1      427.78      426.33     35.29 o 
   3   7   1       73.45       49.88     19.09 o 
   4   7   1       28.93       60.19     19.63 o 
   5   7   1      118.50      121.45     29.73 o 
   6   7   1        9.01       -9.50     11.40 o 
  -6   8   1       11.65       -0.81     14.24 o 
  -5   8   1      194.50      233.38     40.36 o 
  -4   8   1      100.86      111.70     20.96 o 
  -3   8   1        3.63        3.10      9.06 o 
  -2   8   1       70.41       81.76     14.54 o 
  -1   8   1       73.81       56.68     17.33 o 
   0   8   1      149.84      140.42     24.53 o 
   1   8   1       40.89       57.00     14.88 o 
   2   8   1       12.83       14.15     10.65 o 
   3   8   1       17.68        5.04     27.01 o 
   4   8   1       78.27       62.64     21.58 o 
   5   8   1        3.42       -9.33     12.62 o 
   6   8   1       28.03       17.64     35.09 o 
  -6   9   1       45.19       34.52     16.73 o 
  -5   9   1      131.83      155.30     31.86 o 
  -4   9   1      389.32      460.87     84.72 o 
  -3   9   1      339.77      386.24     39.50 o 
  -2   9   1      162.23      188.98     40.76 o 
  -1   9   1      407.53      394.00     55.73 o 
   0   9   1      460.27      424.63     46.05 o 
   1   9   1      454.61      415.22     39.34 o 
   2   9   1      913.12     1022.20    126.63 o 
   3   9   1      484.29      504.41     59.53 o 
   4   9   1      164.77      178.59     44.17 o 
   5   9   1       99.14      118.62     29.32 o 
  -4  10   1        4.03       -2.93     11.92 o 
  -3  10   1        7.80       12.78     13.44 o 
  -2  10   1       13.44        5.82     11.63 o 
  -1  10   1      115.28      146.57     27.41 o 
   0  10   1        7.75       -0.10     13.12 o 
   1  10   1        6.78       14.93     11.83 o 
   2  10   1       27.23       38.83     18.51 o 
   3  10   1       28.20       -0.66     13.70 o 
  -3  11   1       46.06       55.14     20.94 o 
  -2  11   1       87.25       67.14     21.95 o 
  -1  11   1        2.10       -3.94     15.00 o 
   0  11   1      134.96      201.04     35.95 o 
   1  11   1      186.40      217.26     53.18 o 
   2  11   1      168.14      126.01     29.79 o 
  -8   0   2       15.02       -0.31     17.52 o 
  -7   0   2      303.59      349.40     38.40 o 
  -6   0   2      225.81      254.50     30.55 o 
  -5   0   2     4388.20     4447.91     93.44 o 
  -4   0   2     1433.07     1542.38     48.02 o 
  -3   0   2     2744.27     2834.89     45.03 o 
  -2   0   2     5096.90     5195.78     46.44 o 
  -1   0   2     3385.10     3588.03     72.23 o 
   0   0   2       24.78        1.23      4.51 o 
   1   0   2     2560.65     2697.83     41.50 o 
   2   0   2    10004.16    10745.65    110.57 o 
   3   0   2     1848.44     1844.13     53.39 o 
   4   0   2     2691.18     2720.50     74.27 o 
   5   0   2       82.30       87.17     33.10 o 
   6   0   2     1834.85     1589.41    117.59 o 
   7   0   2      152.30      149.19     45.53 o 
   8   0   2      363.77      279.53     61.45 o 
  -9   1   2        0.26      -23.79     15.86 o 
  -8   1   2       87.66       79.73     15.13 o 
  -7   1   2       93.16      125.01     16.22 o 
  -6   1   2      194.68      166.56     17.59 o 
  -5   1   2       46.95       45.45      9.00 o 
  -4   1   2      584.82      537.26     26.55 o 
  -3   1   2     3168.79     3118.66     36.84 o 
  -2   1   2     3649.09     3628.50     33.19 o 
  -1   1   2      515.88      486.56     12.26 o 
   0   1   2     1650.90     1598.45     34.01 o 
   1   1   2      306.11      258.85     38.44 o 
   2   1   2     1285.94     1283.60     25.59 o 
   3   1   2      102.08       95.50     15.52 o 
   4   1   2      169.66      139.01     18.85 o 
   5   1   2      227.91      232.10     56.32 o 
   6   1   2       11.29       12.30     12.61 o 
   7   1   2       11.48       24.63     15.81 o 
   8   1   2        0.01       -7.22     18.50 o 
  -9   2   2       50.96       57.11     25.51 o 
  -8   2   2       86.46       93.98     17.24 o 
  -7   2   2      435.27      444.96     31.03 o 
  -6   2   2     2015.18     2007.70     58.86 o 
  -5   2   2      570.42      567.45     30.31 o 
  -4   2   2      974.52      977.29     40.66 o 
  -3   2   2      500.94      558.29     20.92 o 
  -2   2   2       30.55       19.10      4.20 o 
  -1   2   2       55.96       31.97      6.53 o 
   0   2   2       51.58       77.88      7.62 o 
   1   2   2     1090.72     1151.91     23.22 o 
   2   2   2      344.58      310.08     15.53 o 
   3   2   2     2241.36     2296.64     42.06 o 
   4   2   2       54.05       53.83     13.49 o 
   5   2   2      559.91      617.59     59.56 o 
   6   2   2        2.24       -1.56     10.20 o 
   7   2   2      528.75      467.21     58.43 o 
  -9   3   2        0.99        1.56     20.71 o 
  -8   3   2        5.63       -3.58     11.80 o 
  -7   3   2      126.33      127.84     30.25 o 
  -6   3   2      384.06      384.37     32.95 o 
  -5   3   2        0.56       -2.28      5.81 o 
  -4   3   2        4.79        2.88      6.14 o 
  -3   3   2      552.68      516.75     22.08 o 
  -2   3   2     1941.84     1834.02     36.10 o 
  -1   3   2      542.48      501.33     18.25 o 
   0   3   2     1505.72     1447.01     32.24 o 
   1   3   2        2.88        2.09      5.09 o 
   2   3   2      230.14      205.30     14.84 o 
   3   3   2        0.22        0.61      8.07 o 
   4   3   2      111.66      111.23     19.80 o 
   5   3   2      154.51      117.73     31.63 o 
   6   3   2       21.30        6.86     11.31 o 
   7   3   2       49.65       36.12     17.75 o 
  -9   4   2      105.99      104.38     24.62 o 
  -8   4   2      324.34      265.07     39.14 o 
  -7   4   2      171.82      198.27     25.66 o 
  -6   4   2      399.97      391.57     29.22 o 
  -5   4   2      566.74      549.53     33.78 o 
  -4   4   2     1221.85     1147.94     58.07 o 
  -3   4   2      384.91      370.49     26.72 o 
  -2   4   2     4530.99     4577.55     63.22 o 
  -1   4   2     3044.59     3004.16     46.98 o 
   0   4   2     4479.72     4226.92     54.96 o 
   1   4   2     1033.97     1008.32     27.66 o 
   2   4   2     2552.30     2631.88     53.69 o 
   3   4   2      264.61      267.60     34.80 o 
   4   4   2      646.11      688.47     46.18 o 
   5   4   2      270.79      246.62     30.36 o 
   6   4   2      492.64      502.17     60.76 o 
   7   4   2       73.07       -1.19     81.41 o 
  -8   5   2        1.18       -4.56     12.86 o 
  -7   5   2        0.24      -10.25     11.22 o 
  -6   5   2      354.29      361.42     29.08 o 
  -5   5   2        0.24        4.32      8.11 o 
  -4   5   2      659.29      676.38     32.27 o 
  -3   5   2       81.05       78.06     12.34 o 
  -2   5   2      149.44      132.94     14.69 o 
  -1   5   2     2221.82     2178.65     60.55 o 
   0   5   2       98.09       88.41     13.39 o 
   1   5   2      246.87      272.44     18.93 o 
   2   5   2     1695.65     1657.57     40.23 o 
   3   5   2       86.09       90.34     21.56 o 
   4   5   2       51.53       26.25     21.90 o 
   5   5   2      191.42      236.71     32.09 o 
   6   5   2       33.73       39.63     13.46 o 
   7   5   2        0.23      -34.84     42.14 o 
  -8   6   2      149.09      141.28     61.97 o 
  -7   6   2      197.33      210.40     37.00 o 
  -6   6   2        2.65       14.16     15.99 o 
  -5   6   2      349.18      316.81     31.42 o 
  -4   6   2      522.35      470.87     44.94 o 
  -3   6   2     2336.55     2278.12     55.02 o 
  -2   6   2      677.71      660.06     29.81 o 
  -1   6   2     1515.06     1481.36     81.15 o 
   0   6   2      258.10      251.55     19.84 o 
   1   6   2     1100.28     1058.26     33.43 o 
   2   6   2        1.90       13.72      8.65 o 
   3   6   2      318.54      332.81     42.62 o 
   4   6   2      388.18      451.36     53.07 o 
   5   6   2      200.11      188.00     28.84 o 
   6   6   2       45.70       66.60     27.35 o 
  -7   7   2        0.93        4.05     25.42 o 
  -6   7   2       44.79       64.63     20.57 o 
  -5   7   2       47.63       19.22     11.16 o 
  -4   7   2       84.21       92.16     14.89 o 
  -3   7   2       63.86       50.54     11.63 o 
  -2   7   2      196.67      206.32     21.03 o 
  -1   7   2       15.07       13.04      8.41 o 
   0   7   2       53.33       44.37     13.33 o 
   1   7   2      144.10      120.23     40.18 o 
   2   7   2       40.94       34.88     16.64 o 
   3   7   2      270.52      303.45     43.32 o 
   4   7   2       31.39       24.84     16.90 o 
   5   7   2        5.26      -17.91     11.94 o 
   6   7   2        0.72       -6.51     11.40 o 
  -7   8   2       75.67      111.65     27.85 o 
  -6   8   2      157.20      202.93     48.38 o 
  -5   8   2      143.10      178.46     34.25 o 
  -4   8   2      567.74      569.47     65.28 o 
  -3   8   2      348.14      346.80     29.24 o 
  -2   8   2      311.28      318.79     27.01 o 
  -1   8   2      117.81      144.43     26.78 o 
   0   8   2      703.33      673.27     58.45 o 
   1   8   2       82.11       90.90     17.76 o 
   2   8   2      527.63      552.35     95.82 o 
   3   8   2      181.00      180.63     35.75 o 
   4   8   2      327.84      415.82     56.28 o 
   5   8   2      356.24      452.89     59.51 o 
  -6   9   2        0.93       13.12     14.12 o 
  -5   9   2       53.82       53.90     22.53 o 
  -4   9   2       59.47       40.11     13.31 o 
  -3   9   2      139.77      158.05     24.83 o 
  -2   9   2        0.16       -5.89     16.30 o 
  -1   9   2      139.67      160.81     29.12 o 
   0   9   2       92.15      111.60     21.23 o 
   1   9   2        1.37      -17.37     11.58 o 
   2   9   2       10.18       29.95     18.82 o 
   3   9   2       17.22       30.24     21.40 o 
   4   9   2       45.36       78.05     25.85 o 
  -5  10   2       63.60      100.38     26.33 o 
  -4  10   2       56.77       46.09     24.04 o 
  -3  10   2       52.84       80.62     18.39 o 
  -2  10   2      178.05      159.62     32.21 o 
  -1  10   2      446.53      450.81     52.03 o 
   0  10   2      261.03      282.49     34.20 o 
   1  10   2      412.64      391.43     52.44 o 
   2  10   2       46.11       46.43     26.00 o 
   3  10   2       52.16       40.65     24.94 o 
  -3  11   2        6.68        7.44     23.03 o 
  -2  11   2       32.19        5.18     23.29 o 
  -1  11   2       12.75       -6.15     13.98 o 
   0  11   2       11.39       31.93     21.86 o 
   1  11   2       14.37        4.18     15.57 o 
  -9   1   3       47.92        7.23     18.78 o 
  -8   1   3      399.30      439.83     47.20 o 
  -7   1   3      679.07      627.76     32.59 o 
  -6   1   3     2218.02     2262.98     51.10 o 
  -5   1   3      895.94      940.62     26.86 o 
  -4   1   3     2530.70     2608.03     34.82 o 
  -3   1   3      646.07      678.40     14.63 o 
  -2   1   3     1002.88     1130.41     27.80 o 
  -1   1   3       77.33      112.54      8.47 o 
   0   1   3      995.36     1070.94     31.78 o 
   1   1   3     4652.72     4885.83     65.93 o 
   2   1   3     3028.06     3207.92     39.86 o 
   3   1   3      241.27      264.05     23.90 o 
   4   1   3      163.62      166.83     30.91 o 
   5   1   3      195.04      199.12     46.82 o 
   6   1   3      523.53      386.70     51.99 o 
   7   1   3      435.65      408.99     57.05 o 
  -9   2   3       38.86       23.14     19.98 o 
  -8   2   3       26.98       15.94     21.72 o 
  -7   2   3      115.43       99.97     14.42 o 
  -6   2   3       57.93       73.20     11.90 o 
  -5   2   3        8.29       14.12      6.18 o 
  -4   2   3      116.74      134.24     11.89 o 
  -3   2   3        1.20       -0.72      4.13 o 
  -2   2   3     1160.09     1069.93     23.86 o 
  -1   2   3        4.69        4.30      4.75 o 
   0   2   3     2685.70     2626.03     35.03 o 
   1   2   3     1145.56     1158.49     42.06 o 
   2   2   3      125.16      129.18     17.21 o 
   3   2   3      332.03      298.21     27.29 o 
   4   2   3      132.34      105.93     31.38 o 
   5   2   3      109.21       79.33     24.88 o 
   6   2   3        0.06        6.94     12.30 o 
   7   2   3        0.08      -12.08     22.60 o 
  -9   3   3      117.09       90.05     23.52 o 
  -8   3   3       71.17       28.25     15.52 o 
  -7   3   3      861.67      902.06     64.14 o 
  -6   3   3      199.23      220.99     20.62 o 
  -5   3   3     2602.50     2598.64     48.40 o 
  -4   3   3      235.75      232.24     24.93 o 
  -3   3   3     2409.09     2307.38     44.03 o 
  -2   3   3       10.95        2.80      3.54 o 
  -1   3   3      412.84      433.03     17.26 o 
   0   3   3     2131.33     2063.84     34.70 o 
   1   3   3     1339.99     1318.67     28.65 o 
   2   3   3      791.87      754.30     41.71 o 
   3   3   3      672.37      707.99     40.03 o 
   4   3   3        3.45       15.49     17.82 o 
   5   3   3       86.99       43.95     23.31 o 
   6   3   3      187.52      102.55     61.49 o 
   7   3   3      262.62      244.29     42.48 o 
  -9   4   3        0.08       -0.82     14.59 o 
  -8   4   3        8.76      -10.70     17.95 o 
  -7   4   3      300.95      272.63     30.02 o 
  -6   4   3      177.42      177.60     19.52 o 
  -5   4   3        0.01       -1.38      5.63 o 
  -4   4   3      407.77      379.53     25.15 o 
  -3   4   3      431.04      437.23     24.63 o 
  -2   4   3      855.25      808.22     23.90 o 
  -1   4   3       79.05       64.87      9.87 o 
   0   4   3      526.25      537.45     20.75 o 
   1   4   3      146.55      156.32     13.35 o 
   2   4   3      110.59       80.36     20.25 o 
   3   4   3       49.98       39.38     16.87 o 
   4   4   3        2.47       19.69     11.18 o 
   5   4   3       25.26       19.06     14.66 o 
   6   4   3        1.50      -22.02     20.90 o 
  -9   5   3      100.16       46.92     22.19 o 
  -8   5   3      207.50      195.66     34.53 o 
  -7   5   3       34.16       -1.60     12.09 o 
  -6   5   3      742.48      788.66     44.79 o 
  -5   5   3      184.06      197.17     21.40 o 
  -4   5   3      713.74      647.32     48.55 o 
  -3   5   3      219.00      190.93     18.71 o 
  -2   5   3     1760.63     1755.95     40.49 o 
  -1   5   3     2311.16     2402.38     47.79 o 
   0   5   3      744.55      801.87     27.70 o 
   1   5   3     2961.31     2862.96     51.24 o 
   2   5   3     1274.77     1339.11     48.81 o 
   3   5   3     1181.95     1278.46     67.38 o 
   4   5   3     1174.22     1212.95     58.87 o 
   5   5   3      369.17      379.55     40.94 o 
   6   5   3       42.10       36.73     17.54 o 
  -8   6   3       21.00        7.40     25.43 o 
  -7   6   3       25.10       44.70     16.32 o 
  -6   6   3        5.64        6.12     10.74 o 
  -5   6   3        9.86        5.68      7.89 o 
  -4   6   3       64.65       58.49     12.10 o 
  -3   6   3      140.76      118.68     15.50 o 
  -2   6   3       75.12      102.86     15.72 o 
  -1   6   3       25.93       25.45      8.35 o 
   0   6   3       76.16       78.60     25.81 o 
   1   6   3      439.79      439.61     24.55 o 
   2   6   3      119.70      108.63     24.74 o 
   3   6   3       38.65       63.44     32.36 o 
   4   6   3        4.12        0.14     22.43 o 
   5   6   3        0.86        6.73     12.38 o 
   6   6   3        9.56       64.71     48.04 o 
  -8   7   3      182.76      268.24     44.58 o 
  -7   7   3      101.54      141.87     52.64 o 
  -6   7   3        1.26       10.64      9.23 o 
  -5   7   3       62.21       42.84     18.12 o 
  -4   7   3      369.11      368.23     29.82 o 
  -3   7   3      432.71      441.85     38.41 o 
  -2   7   3     1378.57     1521.75     60.39 o 
  -1   7   3      730.62      748.41     33.16 o 
   0   7   3     1220.20     1193.24     39.24 o 
   1   7   3      294.43      319.41     41.41 o 
   2   7   3       15.06       15.88     13.06 o 
   3   7   3      169.49      136.00     29.16 o 
   4   7   3      622.67      656.62     79.04 o 
   5   7   3      178.27      180.83     41.95 o 
  -7   8   3        0.64        5.69     15.43 o 
  -6   8   3        3.73       -7.28     11.92 o 
  -5   8   3       20.54       45.06     11.07 o 
  -4   8   3      195.37      165.44     21.04 o 
  -3   8   3      399.90      365.90     30.17 o 
  -2   8   3       17.88       25.37     10.12 o 
  -1   8   3        0.64       -8.06      8.01 o 
   0   8   3        1.90       11.95      9.82 o 
   1   8   3      128.66      141.68     29.18 o 
   2   8   3       46.87       38.20     20.20 o 
   3   8   3       38.39       28.63     16.58 o 
   4   8   3        5.44       10.78     16.46 o 
  -6   9   3      125.32      141.10     53.44 o 
  -5   9   3      332.10      306.10     35.57 o 
  -4   9   3       74.69       39.51     11.15 o 
  -3   9   3      496.38      488.19     51.46 o 
  -2   9   3      410.34      434.27     60.48 o 
  -1   9   3      738.88      801.75     49.46 o 
   0   9   3       99.23       70.10     28.93 o 
   1   9   3      367.92      443.24     90.53 o 
   2   9   3       26.70       15.23     16.34 o 
   3   9   3      283.00      324.58     48.35 o 
   4   9   3      259.53      270.64     44.42 o 
  -5  10   3        0.82       11.75     12.88 o 
  -4  10   3       57.72       63.84     17.24 o 
  -3  10   3       18.62       22.20     15.71 o 
  -2  10   3        2.11        5.27     18.01 o 
  -1  10   3       48.49       86.41     24.49 o 
   0  10   3        1.00       11.09     13.97 o 
   1  10   3        2.49       15.08     17.30 o 
   2  10   3        7.91       36.40     41.24 o 
  -3  11   3       59.94       57.33     26.68 o 
  -2  11   3       21.41       47.36     19.02 o 
  -1  11   3       57.11       58.61     24.53 o 
   0  11   3       50.05       43.50     40.32 o 
  -9   0   4      425.30      354.39     59.61 o 
  -8   0   4       64.57       28.91     20.14 o 
  -7   0   4      649.32      629.07     42.34 o 
  -6   0   4      759.70      761.80     39.84 o 
  -5   0   4      340.21      297.77     42.16 o 
  -4   0   4     1496.48     1587.70     38.66 o 
  -3   0   4     6795.71     6717.88     92.86 o 
  -2   0   4      604.93      598.93     26.20 o 
  -1   0   4     5924.71     6532.73     77.03 o 
   0   0   4     4215.79     4467.35     60.77 o 
   1   0   4     6245.33     6481.61     77.85 o 
   2   0   4      324.82      335.15     21.66 o 
   3   0   4        3.21       -1.62     14.98 o 
   4   0   4      183.49      185.19     46.73 o 
   5   0   4      737.08      888.25    107.77 o 
   6   0   4      500.27      490.24     86.43 o 
  -9   1   4       34.64       24.70     14.04 o 
  -8   1   4       19.46       24.21     12.03 o 
  -7   1   4        0.11       -3.79      6.00 o 
  -6   1   4      200.83      192.09     23.49 o 
  -5   1   4        2.42        4.25      4.01 o 
  -4   1   4     7055.91     7370.59     53.51 o 
  -3   1   4      852.52      833.02     19.66 o 
  -2   1   4     2170.82     2047.39     26.66 o 
  -1   1   4     1821.83     1918.56     29.62 o 
   0   1   4     2191.42     2188.78     43.43 o 
   1   1   4       12.95       19.49      7.98 o 
   2   1   4      669.04      658.11     30.27 o 
   3   1   4      108.83      127.26     26.26 o 
   4   1   4      286.68      294.90     43.26 o 
   5   1   4      121.35      127.32     31.40 o 
   6   1   4       49.01       13.55     14.68 o 
 -10   2   4      166.32      168.45     43.59 o 
  -9   2   4      100.65       86.20     32.36 o 
  -8   2   4     1219.58     1350.10     55.80 o 
  -7   2   4      467.27      507.63     37.02 o 
  -6   2   4      524.55      533.12     24.20 o 
  -5   2   4     1678.32     1801.03     51.06 o 
  -4   2   4     2276.92     2319.78     31.14 o 
  -3   2   4      517.56      531.93     16.75 o 
  -2   2   4      705.65      711.60     25.73 o 
  -1   2   4      422.96      415.70     20.09 o 
   0   2   4     2097.18     2070.66     54.64 o 
   1   2   4     1252.65     1292.22     47.53 o 
   2   2   4      719.75      731.83     33.97 o 
   3   2   4      213.61      195.69     40.27 o 
   4   2   4        2.12        1.98     12.03 o 
   5   2   4       83.09       92.10     25.05 o 
   6   2   4      229.47      210.44     48.65 o 
 -10   3   4       15.89       26.71     21.89 o 
  -9   3   4       65.38       82.44     33.40 o 
  -8   3   4       23.06       16.33     10.77 o 
  -7   3   4      785.66      831.02     44.82 o 
  -6   3   4      527.60      513.63     33.66 o 
  -5   3   4        3.89        1.93      5.19 o 
  -4   3   4      215.72      213.67     18.69 o 
  -3   3   4      224.51      214.46     11.74 o 
  -2   3   4      515.91      485.03     19.73 o 
  -1   3   4      201.15      183.00     13.83 o 
   0   3   4     1029.63     1073.78     25.17 o 
   1   3   4       85.33      106.08     23.82 o 
   2   3   4       78.75       77.71     18.25 o 
   3   3   4       94.70       92.90     26.72 o 
   4   3   4        0.01        8.67     12.89 o 
   5   3   4       17.48       -0.68     18.40 o 
   6   3   4      104.30      156.45     41.55 o 
  -9   4   4      331.35      370.72     68.52 o 
  -8   4   4       38.14       37.41     12.47 o 
  -7   4   4      286.98      247.61     27.94 o 
  -6   4   4      283.29      291.15     26.44 o 
  -5   4   4      330.03      309.64     24.46 o 
  -4   4   4      704.18      697.80     28.49 o 
  -3   4   4     1586.67     1667.76     41.20 o 
  -2   4   4     1910.20     1903.44     40.77 o 
  -1   4   4      211.54      174.47     14.98 o 
   0   4   4     1559.34     1530.57     34.59 o 
   1   4   4      602.53      547.67     52.47 o 
   2   4   4     1347.58     1384.74     62.94 o 
   3   4   4      717.65      806.76     47.76 o 
   4   4   4     1547.25     1642.37     89.38 o 
   5   4   4      287.28      275.56     45.22 o 
   6   4   4      276.72      281.79     44.79 o 
  -9   5   4      108.84      138.20     37.93 o 
  -8   5   4        7.39       12.95     13.86 o 
  -7   5   4       43.86       30.82     26.29 o 
  -6   5   4      277.41      257.27     25.18 o 
  -5   5   4        9.90       12.28      7.90 o 
  -4   5   4      164.52      192.05     19.71 o 
  -3   5   4      590.98      621.94     41.62 o 
  -2   5   4      282.25      292.39     20.84 o 
  -1   5   4      228.13      217.78     18.34 o 
   0   5   4      169.26      187.15     16.69 o 
   1   5   4      452.77      458.38     33.48 o 
   2   5   4       57.32       43.48     15.91 o 
   3   5   4       25.36        1.76     12.98 o 
   4   5   4      207.62      200.31     40.55 o 
   5   5   4        6.92      -13.99     14.18 o 
   6   5   4        1.44       -9.72     16.47 o 
  -9   6   4      155.86      146.71     28.83 o 
  -8   6   4      246.33      212.76     36.46 o 
  -7   6   4      217.82      247.93     30.40 o 
  -6   6   4      447.46      461.57     34.80 o 
  -5   6   4      114.55      118.21     18.28 o 
  -4   6   4       97.28       89.12     35.17 o 
  -3   6   4      262.43      250.86     23.09 o 
  -2   6   4      632.30      582.67     30.12 o 
  -1   6   4     2313.06     2290.65     51.76 o 
   0   6   4       58.77       58.20     15.54 o 
   1   6   4      177.70      170.72     21.32 o 
   2   6   4       84.84       55.37     27.79 o 
   3   6   4      885.75      884.83     71.00 o 
   4   6   4      174.96      209.83     37.36 o 
   5   6   4      507.61      628.05     76.11 o 
  -8   7   4        3.09      -19.30     12.86 o 
  -7   7   4        8.84        4.87     12.11 o 
  -6   7   4        0.16      -12.07     12.58 o 
  -5   7   4        7.90        1.36      7.84 o 
  -4   7   4       13.09       11.09      8.27 o 
  -3   7   4       43.93       55.36     13.21 o 
  -2   7   4        8.28        1.41      7.49 o 
  -1   7   4       37.42       27.44      9.03 o 
   0   7   4      134.65      115.20     19.03 o 
   1   7   4       27.47       18.09     14.46 o 
   2   7   4       28.43        1.83     13.99 o 
   3   7   4        1.17        2.91     17.84 o 
   4   7   4       43.79       61.20     23.04 o 
   5   7   4       44.12       -5.62     18.71 o 
  -7   8   4      361.80      469.03     55.85 o 
  -6   8   4      302.21      306.35     55.96 o 
  -5   8   4      413.41      461.86     36.22 o 
  -4   8   4        7.27       11.25      8.25 o 
  -3   8   4      122.71      129.14     20.11 o 
  -2   8   4      532.78      513.93     42.55 o 
  -1   8   4      327.38      298.99     30.64 o 
   0   8   4      503.38      687.07     61.78 o 
   1   8   4      137.30      177.72     31.36 o 
   2   8   4      339.37      309.41     45.36 o 
   3   8   4      304.19      328.39     49.85 o 
   4   8   4      330.57      336.10     49.80 o 
  -6   9   4       76.92       66.61     20.94 o 
  -5   9   4       20.19       24.93      9.85 o 
  -4   9   4       36.28       35.39     10.53 o 
  -3   9   4        4.38       -3.18     25.48 o 
  -2   9   4       13.97        9.49     26.31 o 
  -1   9   4        4.36        1.97     13.21 o 
   0   9   4        1.85        6.56     15.24 o 
   1   9   4        0.15       30.32     15.63 o 
   2   9   4        0.05      -17.73     13.28 o 
   3   9   4       22.21       62.38     25.02 o 
  -5  10   4      121.10      129.79     22.99 o 
  -4  10   4      541.05      570.90     68.73 o 
  -3  10   4      307.81      289.64     42.99 o 
  -2  10   4      332.02      358.83     46.05 o 
  -1  10   4      152.88      140.44     31.95 o 
   0  10   4       71.66       78.69     24.05 o 
   1  10   4       60.66       92.96     26.61 o 
   2  10   4      120.59      114.91     30.35 o 
  -3  11   4       12.07        9.31     14.80 o 
  -2  11   4        1.40      -23.12     16.68 o 
  -1  11   4        0.01       23.55     22.82 o 
 -10   1   5      179.55      195.73     31.86 o 
  -9   1   5      356.65      330.53     41.52 o 
  -8   1   5       38.27       19.72     21.35 o 
  -7   1   5       20.44       43.66     20.18 o 
  -6   1   5      293.42      319.94     20.24 o 
  -5   1   5     2412.48     2603.70     36.77 o 
  -4   1   5     4621.32     4785.78     51.63 o 
  -3   1   5     1794.26     1838.85     36.41 o 
  -2   1   5      129.16      132.85      9.99 o 
  -1   1   5      724.81      761.76     22.40 o 
   0   1   5     3452.00     3611.42     81.63 o 
   1   1   5     1803.41     1769.96     46.35 o 
   2   1   5     1587.39     1648.64     92.19 o 
   3   1   5      719.98      753.16     89.28 o 
   4   1   5      345.89      410.41     53.47 o 
   5   1   5      159.95      120.34     29.44 o 
   6   1   5       28.48       29.36     15.42 o 
 -10   2   5       77.86       65.16     24.33 o 
  -9   2   5       82.22      110.19     24.70 o 
  -8   2   5      173.16      209.15     31.82 o 
  -7   2   5       39.14       41.59     10.97 o 
  -6   2   5      512.32      471.32     21.93 o 
  -5   2   5      242.35      230.52     12.18 o 
  -4   2   5        0.45       -0.54      2.79 o 
  -3   2   5     1180.22     1185.93     26.23 o 
  -2   2   5       26.99       22.09      6.61 o 
  -1   2   5      949.13     1005.66     24.35 o 
   0   2   5     1320.50     1301.74     60.45 o 
   1   2   5       15.09        3.39      8.48 o 
   2   2   5      115.05      137.75     19.03 o 
   3   2   5      573.59      584.52     60.41 o 
   4   2   5      150.82      169.41     34.86 o 
   5   2   5        1.53       27.72     16.40 o 
   6   2   5       73.60       87.76     22.23 o 
 -10   3   5      499.01      474.01     80.87 o 
  -9   3   5      282.28      321.11     47.24 o 
  -8   3   5      456.01      484.68     50.05 o 
  -7   3   5      111.38      123.62     17.02 o 
  -6   3   5      126.59      125.82     16.51 o 
  -5   3   5      995.48      960.84     34.04 o 
  -4   3   5     1580.91     1573.45     35.01 o 
  -3   3   5     2551.39     2522.54     36.02 o 
  -2   3   5     2513.71     2537.17     43.90 o 
  -1   3   5     1400.70     1436.72     32.33 o 
   0   3   5       10.25        8.75      6.99 o 
   1   3   5      249.05      265.23     30.88 o 
   2   3   5       39.24       47.92     12.99 o 
   3   3   5      296.36      359.61     49.78 o 
   4   3   5      713.09      824.08     78.22 o 
   5   3   5      334.66      407.17     59.56 o 
   6   3   5      294.28      255.39     44.78 o 
 -10   4   5       33.55       16.58     23.98 o 
  -9   4   5       24.34       65.41     19.75 o 
  -8   4   5        0.16        7.15     11.46 o 
  -7   4   5      270.27      276.59     27.17 o 
  -6   4   5      154.80      171.02     25.31 o 
  -5   4   5      237.32      207.72     20.20 o 
  -4   4   5       23.08       15.23      7.41 o 
  -3   4   5      631.93      644.75     21.06 o 
  -2   4   5      132.00      150.25     14.60 o 
  -1   4   5     1358.76     1289.88     33.37 o 
   0   4   5       42.79       43.55     12.01 o 
   1   4   5      321.12      348.27     30.41 o 
   2   4   5       14.04       -2.72      9.63 o 
   3   4   5      352.67      373.29     37.59 o 
   4   4   5      154.66      193.82     37.82 o 
   5   4   5       13.96        9.43     13.90 o 
  -9   5   5      214.33      213.21     53.33 o 
  -8   5   5      484.76      527.40     47.75 o 
  -7   5   5      835.21      865.66     43.65 o 
  -6   5   5      729.57      721.88     45.27 o 
  -5   5   5        7.86       -3.28      5.83 o 
  -4   5   5      179.00      126.41     28.71 o 
  -3   5   5      416.00      412.53     25.54 o 
  -2   5   5      981.81     1000.98     33.03 o 
  -1   5   5      791.02      703.18     27.25 o 
   0   5   5     1552.66     1552.15     52.78 o 
   1   5   5      198.75      193.09     35.25 o 
   2   5   5      501.35      547.74     41.34 o 
   3   5   5      701.17      840.20     57.89 o 
   4   5   5      212.64      162.75     36.24 o 
   5   5   5      474.16      414.95     59.78 o 
  -9   6   5        4.41      -18.40     22.47 o 
  -8   6   5        1.79       -4.41      9.65 o 
  -7   6   5       43.23       29.87     10.34 o 
  -6   6   5        5.50       13.69      8.26 o 
  -5   6   5       91.64       86.92     14.72 o 
  -4   6   5       30.42       34.45      9.87 o 
  -3   6   5       40.45       33.86     10.98 o 
  -2   6   5       54.92       47.13     11.05 o 
  -1   6   5      675.74      684.94     28.89 o 
   0   6   5       15.01       13.80     14.16 o 
   1   6   5       16.54       18.32     12.18 o 
   2   6   5       42.25       23.57     16.85 o 
   3   6   5        2.36        6.41     14.92 o 
   4   6   5        0.07       16.81     18.27 o 
  -8   7   5      194.42      188.40     34.60 o 
  -7   7   5      762.88      769.29     47.81 o 
  -6   7   5      524.80      581.51     39.99 o 
  -5   7   5      724.81      790.17     44.42 o 
  -4   7   5       22.59       48.48     12.47 o 
  -3   7   5      308.78      364.93     42.74 o 
  -2   7   5      474.67      456.28     34.61 o 
  -1   7   5      428.74      433.76     36.41 o 
   0   7   5       12.23       38.27     10.96 o 
   1   7   5      260.96      194.45     33.71 o 
   2   7   5      364.26      449.71    105.38 o 
   3   7   5       27.61       18.04     17.49 o 
   4   7   5       96.46       91.75     28.80 o 
  -7   8   5        0.76       13.33     10.16 o 
  -6   8   5       20.50        0.54     11.04 o 
  -5   8   5       15.81        3.82     11.48 o 
  -4   8   5        0.00      -12.07      8.23 o 
  -3   8   5       17.10       17.20     11.32 o 
  -2   8   5       69.50       91.44     13.60 o 
  -1   8   5      192.74      223.62     36.38 o 
   0   8   5       92.32      138.87     30.42 o 
   1   8   5        7.94       -3.45     12.06 o 
   2   8   5       51.11       57.92     45.04 o 
   3   8   5       21.49       38.41     21.69 o 
  -6   9   5      222.52      251.18     27.78 o 
  -5   9   5       12.94        8.38     12.30 o 
  -4   9   5      226.18      238.67     30.48 o 
  -3   9   5      186.06      239.25     79.81 o 
  -2   9   5      312.41      356.92     47.97 o 
  -1   9   5      254.33      284.15     49.20 o 
   0   9   5      417.44      524.33     59.41 o 
   1   9   5      337.38      359.99     49.30 o 
   2   9   5      166.58      215.42     45.10 o 
  -5  10   5       32.99       19.02     14.15 o 
  -4  10   5       99.34      111.68     42.17 o 
  -3  10   5        5.31      -17.10     11.40 o 
  -2  10   5        0.00        6.53     19.45 o 
  -1  10   5        0.11      -10.16     28.07 o 
   0  10   5       28.53       47.27     27.58 o 
   1  10   5       10.33       20.81     22.00 o 
 -10   0   6      324.95      256.19     56.86 o 
  -9   0   6       31.95       39.88     23.53 o 
  -8   0   6       45.75       48.35     23.52 o 
  -7   0   6       87.33       86.84     26.22 o 
  -6   0   6        5.44        1.85     10.75 o 
  -5   0   6     4310.95     4495.43     56.66 o 
  -4   0   6     3422.92     3574.83     80.60 o 
  -3   0   6     1244.13     1294.79     84.29 o 
  -2   0   6      123.07      134.20     14.31 o 
  -1   0   6       12.35       14.98      8.29 o 
   0   0   6      816.03      789.22     31.53 o 
   1   0   6       41.87       57.25     29.54 o 
   2   0   6     3430.57     3864.44    173.35 o 
   3   0   6     3048.03     3273.69    171.33 o 
   4   0   6      973.56      899.91    115.04 o 
   5   0   6       76.99       64.37     28.02 o 
 -10   1   6       17.27        1.41     12.46 o 
  -9   1   6       81.87       95.89     21.67 o 
  -8   1   6      154.40      197.89     34.07 o 
  -7   1   6        4.20        6.14      7.07 o 
  -6   1   6       75.58       55.13     12.56 o 
  -5   1   6        0.30       -2.18      4.67 o 
  -4   1   6        2.00        9.60      6.60 o 
  -3   1   6       83.22       75.81      8.02 o 
  -2   1   6     1162.45     1173.54     28.10 o 
  -1   1   6       45.29       46.37      8.84 o 
   0   1   6       58.74       42.65     10.88 o 
   1   1   6      411.87      380.02     43.19 o 
   2   1   6     1492.08     1573.32     78.94 o 
   3   1   6       24.77       12.59     14.56 o 
   4   1   6      232.14      167.15     35.82 o 
   5   1   6        0.26      -17.99     20.43 o 
 -10   2   6      575.86      694.63     64.96 o 
  -9   2   6      423.17      494.97     53.57 o 
  -8   2   6      234.76      237.24     29.75 o 
  -7   2   6      168.83      182.38     24.34 o 
  -6   2   6     2133.53     2243.73     44.23 o 
  -5   2   6      814.09      831.09     25.15 o 
  -4   2   6     2019.90     2053.90     52.76 o 
  -3   2   6      450.46      464.67     16.86 o 
  -2   2   6     1551.66     1637.96     34.23 o 
  -1   2   6     1010.06     1012.59     25.15 o 
   0   2   6      297.56      279.39     30.93 o 
   1   2   6     1851.80     1831.43     54.79 o 
   2   2   6      477.70      497.29     54.05 o 
   3   2   6      411.52      463.46     57.28 o 
   4   2   6      217.59      208.53     42.38 o 
   5   2   6       51.27        5.81     16.85 o 
 -10   3   6       30.92       28.95     16.66 o 
  -9   3   6        2.72       -7.07     13.28 o 
  -8   3   6       13.24        8.38     10.15 o 
  -7   3   6      188.11      139.78     40.72 o 
  -6   3   6      122.39      139.36     17.11 o 
  -5   3   6      835.21      802.42     30.93 o 
  -4   3   6      709.27      712.97     28.10 o 
  -3   3   6       46.82       44.16     14.02 o 
  -2   3   6        5.14        4.63      6.71 o 
  -1   3   6      102.80      116.48     12.73 o 
   0   3   6      872.43      900.29     38.82 o 
   1   3   6      132.94      143.27     20.30 o 
   2   3   6      336.49      284.06     42.60 o 
   3   3   6      168.42      171.20     35.26 o 
   4   3   6        6.46       -5.04     12.43 o 
   5   3   6        1.22      -10.76     15.93 o 
 -10   4   6        2.16      -26.24     19.44 o 
  -9   4   6      179.45      190.86     34.44 o 
  -8   4   6      231.36      239.63     45.48 o 
  -7   4   6     1315.85     1384.62     48.01 o 
  -6   4   6       90.86       97.76     24.19 o 
  -5   4   6     1315.06     1308.36     41.00 o 
  -4   4   6       76.38       56.40     12.13 o 
  -3   4   6     1058.72     1044.19     27.14 o 
  -2   4   6      173.58      162.54     15.71 o 
  -1   4   6     2083.50     2074.45     58.17 o 
   0   4   6      821.29      808.72     58.58 o 
   1   4   6      472.38      517.54     46.35 o 
   2   4   6      329.64      315.84     44.62 o 
   3   4   6      247.57      216.76     39.47 o 
   4   4   6      183.51      189.22     47.79 o 
   5   4   6      186.62      173.80     71.84 o 
  -9   5   6       16.06       20.40     15.22 o 
  -8   5   6       16.70       28.49     12.41 o 
  -7   5   6       52.32       82.85     22.44 o 
  -6   5   6      126.31      121.15     16.87 o 
  -5   5   6       12.00       10.99     10.69 o 
  -4   5   6       21.57       12.13      8.92 o 
  -3   5   6       37.69       27.52      8.96 o 
  -2   5   6      154.48      143.76     16.02 o 
  -1   5   6        1.34       -4.48      7.01 o 
   0   5   6        3.17        4.09      9.10 o 
   1   5   6       29.30       36.62     12.79 o 
   2   5   6      170.57      171.30     24.76 o 
   3   5   6        6.61       32.14     19.59 o 
   4   5   6       10.46       39.92     19.23 o 
  -9   6   6       31.59       16.58     17.13 o 
  -8   6   6      596.71      726.42     46.71 o 
  -7   6   6      223.84      244.68     36.82 o 
  -6   6   6      981.65      976.64     48.91 o 
  -5   6   6      180.39      190.26     21.21 o 
  -4   6   6     1061.18     1060.00     45.67 o 
  -3   6   6      565.72      520.99     30.52 o 
  -2   6   6     1280.68     1295.66     41.16 o 
  -1   6   6       15.57       20.03     10.42 o 
   0   6   6      591.44      639.18     54.68 o 
   1   6   6       89.90       92.27     23.53 o 
   2   6   6      152.07      174.86     37.87 o 
   3   6   6       22.39       16.35     33.89 o 
   4   6   6      118.00      134.71     29.88 o 
  -8   7   6        4.01       16.15     20.98 o 
  -7   7   6        4.05       25.16     12.34 o 
  -6   7   6       61.82       73.11     16.78 o 
  -5   7   6        3.62        7.95      8.42 o 
  -4   7   6        8.52        5.89      7.93 o 
  -3   7   6        7.16       18.20     14.12 o 
  -2   7   6      154.91      173.31     38.50 o 
  -1   7   6       29.63       28.98     23.68 o 
   0   7   6       11.42        2.85      9.71 o 
   1   7   6       25.51       29.57     19.87 o 
   2   7   6       24.58       52.37     31.16 o 
   3   7   6        1.19       51.08     32.88 o 
  -8   8   6      254.65      282.14     28.29 o 
  -7   8   6      390.66      352.50     32.72 o 
  -6   8   6       63.85       37.20     14.90 o 
  -5   8   6       26.72       24.93     11.42 o 
  -4   8   6      206.86      239.22     28.90 o 
  -3   8   6      393.28      367.23     38.31 o 
  -2   8   6      290.81      267.36     29.81 o 
  -1   8   6      781.85      842.68     67.51 o 
   0   8   6      128.33      169.24     31.34 o 
   1   8   6      557.40      667.17     67.20 o 
   2   8   6       52.37       25.70     16.96 o 
  -7   9   6       11.58       23.16     11.01 o 
  -6   9   6       38.88       43.87     11.75 o 
  -5   9   6        0.29       -9.36     10.04 o 
  -4   9   6       48.23       50.54     14.01 o 
  -3   9   6       19.83       23.27     16.15 o 
  -2   9   6      105.59      144.75     42.91 o 
  -1   9   6        0.59       -5.45     13.49 o 
   0   9   6      103.18       67.74     22.87 o 
   1   9   6        0.44       -0.67     15.29 o 
  -5  10   6       89.08      101.35     21.11 o 
  -4  10   6       20.52       43.85     19.21 o 
  -3  10   6      200.97      258.72     57.69 o 
  -2  10   6      194.58      186.58     49.20 o 
  -1  10   6      156.77      131.99     31.57 o 
   0  10   6      307.49      382.82     53.57 o 
 -11   1   7      181.28      210.34     36.22 o 
 -10   1   7      401.21      433.13     85.54 o 
  -9   1   7      393.78      366.05     37.01 o 
  -8   1   7      480.01      437.79     32.40 o 
  -7   1   7      724.11      641.11     33.83 o 
  -6   1   7      213.77      210.87     20.08 o 
  -5   1   7      556.39      520.49     34.89 o 
  -4   1   7       36.35       36.26     10.71 o 
  -3   1   7     1323.32     1228.39     32.95 o 
  -2   1   7     1523.87     1516.46     31.23 o 
  -1   1   7      851.01      797.01     38.71 o 
   0   1   7      152.35      167.14     29.64 o 
   1   1   7      638.24      689.61     69.04 o 
   2   1   7      746.88      761.65     69.95 o 
   3   1   7      749.07      757.08     75.23 o 
   4   1   7      177.14      148.42     48.85 o 
 -10   2   7        0.82       24.29     15.48 o 
  -9   2   7        0.30        3.76      8.99 o 
  -8   2   7      718.10      749.86     50.36 o 
  -7   2   7        6.59        5.99      9.29 o 
  -6   2   7       65.28       56.14     11.66 o 
  -5   2   7      617.77      540.98     27.23 o 
  -4   2   7       80.57       61.01     10.64 o 
  -3   2   7      424.30      411.78     21.81 o 
  -2   2   7      596.10      619.30     22.96 o 
  -1   2   7       98.90       91.92     14.40 o 
   0   2   7        0.02       -2.55      7.54 o 
   1   2   7       33.59       20.61     15.77 o 
   2   2   7      162.12      181.24     36.66 o 
   3   2   7       30.49       13.03     16.68 o 
   4   2   7        9.01       -4.24     31.82 o 
 -10   3   7       41.16       36.03     25.34 o 
  -9   3   7       98.10      133.28     24.48 o 
  -8   3   7      180.36      216.39     28.77 o 
  -7   3   7      602.74      601.66     43.58 o 
  -6   3   7     2947.28     2931.72     62.37 o 
  -5   3   7      544.12      529.40     35.47 o 
  -4   3   7     2261.02     2154.08     46.45 o 
  -3   3   7      238.46      245.34     18.36 o 
  -2   3   7      536.47      529.80     23.24 o 
  -1   3   7      261.38      225.48     23.77 o 
   0   3   7      882.01      878.47     51.64 o 
   1   3   7      545.67      621.53     60.13 o 
   2   3   7      750.52      810.14     74.09 o 
   3   3   7      228.20      236.55     60.60 o 
   4   3   7      172.53      168.19     91.87 o 
 -10   4   7       61.30      113.58     27.23 o 
  -9   4   7       82.05      110.05     22.94 o 
  -8   4   7       30.30       24.50     11.87 o 
  -7   4   7      749.23      698.86     47.72 o 
  -6   4   7      383.32      339.85     26.81 o 
  -5   4   7      166.26      174.98     25.66 o 
  -4   4   7       15.96       12.53     11.18 o 
  -3   4   7        6.19        6.00      5.94 o 
  -2   4   7        9.90        5.67      6.96 o 
  -1   4   7      132.18      123.84     19.11 o 
   0   4   7      103.90       80.51     16.80 o 
   1   4   7      140.39      147.87     36.39 o 
   2   4   7        4.51        3.71     18.65 o 
   3   4   7       50.72       39.23     32.57 o 
   4   4   7        0.29        2.84     15.26 o 
 -10   5   7       44.05       55.04     21.59 o 
  -9   5   7       62.42       77.76     16.86 o 
  -8   5   7      307.40      303.97     35.75 o 
  -7   5   7      167.53      178.93     21.40 o 
  -6   5   7       50.35       56.92     15.80 o 
  -5   5   7     1059.74     1061.86     46.58 o 
  -4   5   7      139.60      129.97     19.38 o 
  -3   5   7      380.85      391.98     30.50 o 
  -2   5   7      731.65      724.35     39.31 o 
  -1   5   7     1004.42     1070.39     47.02 o 
   0   5   7     1035.82     1149.89     50.82 o 
   1   5   7      493.75      505.75     42.31 o 
   2   5   7      180.57      175.49     27.88 o 
   3   5   7       55.95       87.33     28.45 o 
   4   5   7       69.60       52.13     22.26 o 
  -9   6   7        0.87       -7.77     13.17 o 
  -8   6   7       13.87       20.01     11.50 o 
  -7   6   7      109.99      135.38     19.68 o 
  -6   6   7        0.61        6.48      7.76 o 
  -5   6   7       13.97       19.60      9.80 o 
  -4   6   7        1.58        6.75      7.86 o 
  -3   6   7      706.56      709.49     39.56 o 
  -2   6   7      191.76      175.52     23.96 o 
  -1   6   7       94.61       49.63     14.06 o 
   0   6   7       11.65       -7.85     19.08 o 
   1   6   7       45.83       50.05     14.47 o 
   2   6   7        0.20       35.71     25.32 o 
   3   6   7        3.41       29.28     20.58 o 
  -8   7   7      116.73       90.55     20.41 o 
  -7   7   7      315.92      340.06     31.53 o 
  -6   7   7      232.92      259.44     31.12 o 
  -5   7   7      332.70      342.33     34.26 o 
  -4   7   7      721.04      747.41     44.48 o 
  -3   7   7     1158.34     1090.19     61.72 o 
  -2   7   7      220.03      228.27     27.87 o 
  -1   7   7      628.65      748.54    114.96 o 
   0   7   7      322.95      344.96     36.09 o 
   1   7   7      279.90      271.16     40.75 o 
   2   7   7        7.28        6.85     15.90 o 
  -8   8   7        0.76      -18.34     12.23 o 
  -7   8   7        0.26       32.93     16.22 o 
  -6   8   7       28.82       37.00     12.59 o 
  -5   8   7       73.16       66.79     16.82 o 
  -4   8   7        4.50       -4.44      8.91 o 
  -3   8   7      221.66      229.58     35.99 o 
  -2   8   7        6.79        4.73     11.80 o 
  -1   8   7        2.23       -8.97     12.78 o 
   0   8   7       79.51       79.31     24.13 o 
   1   8   7       39.40       61.29     22.69 o 
   2   8   7        1.07      -26.47     17.64 o 
  -6   9   7       86.47       49.98     15.23 o 
  -5   9   7       88.36       74.23     32.83 o 
  -4   9   7      296.89      256.79     30.61 o 
  -3   9   7       10.96       -6.51     16.98 o 
  -2   9   7      231.58      258.78     57.86 o 
  -1   9   7      101.36       59.63     29.82 o 
   0   9   7      219.67      167.78     58.22 o 
  -5  10   7       46.64       68.63     18.57 o 
  -4  10   7       13.40       33.93     25.26 o 
  -3  10   7       15.39       -9.63     18.20 o 
  -2  10   7        0.68      -25.33     16.89 o 
  -1  10   7       39.74       22.01     24.75 o 
 -11   0   8        1.03       13.67     21.68 o 
 -10   0   8      116.44      105.94     35.97 o 
  -9   0   8      553.79      592.68     55.14 o 
  -8   0   8      665.44      628.04     53.73 o 
  -7   0   8     1251.71     1273.53     78.73 o 
  -6   0   8       39.68       32.78     14.56 o 
  -5   0   8      325.51      292.25     39.08 o 
  -4   0   8        3.42        3.48      8.55 o 
  -3   0   8     2005.65     2029.92     50.39 o 
  -2   0   8      781.16      812.73     37.42 o 
  -1   0   8      322.33      491.37     64.53 o 
   0   0   8       80.61       42.50     25.13 o 
   1   0   8     1096.80     1051.97     94.58 o 
   2   0   8      259.26      273.10     62.60 o 
   3   0   8      218.99      158.36     54.47 o 
   4   0   8      364.43      332.56     79.38 o 
 -11   1   8        0.02      -17.86     11.91 o 
 -10   1   8       61.36       93.76     22.21 o 
  -9   1   8        1.81        4.45      9.98 o 
  -8   1   8        5.63        9.93      9.63 o 
  -7   1   8      224.58      237.52     23.44 o 
  -6   1   8        7.42       -4.51      9.75 o 
  -5   1   8      140.60      146.06     17.18 o 
  -4   1   8       32.70       27.84      8.52 o 
  -3   1   8      285.20      276.85     15.58 o 
  -2   1   8        4.14        6.16      5.32 o 
  -1   1   8        6.29       18.03     12.87 o 
   0   1   8      538.07      575.13     52.42 o 
   1   1   8      318.74      277.15     43.35 o 
   2   1   8        5.33       15.31     14.85 o 
   3   1   8       23.76       49.34     18.63 o 
   4   1   8        9.94      -19.49     31.85 o 
 -11   2   8      322.94      242.57     39.01 o 
 -10   2   8      273.62      269.92     31.97 o 
  -9   2   8      487.57      493.21     44.58 o 
  -8   2   8     1064.30     1191.01     54.67 o 
  -7   2   8      583.88      632.52     53.29 o 
  -6   2   8      584.31      590.05     30.28 o 
  -5   2   8       45.81       45.51     10.96 o 
  -4   2   8     2983.38     2841.97     55.18 o 
  -3   2   8     1792.59     1816.94     37.26 o 
  -2   2   8     2238.01     2285.54     58.53 o 
  -1   2   8      301.05      311.37     24.45 o 
   0   2   8     1073.63     1067.09     61.82 o 
   1   2   8        6.78       12.85     13.17 o 
   2   2   8      405.55      440.40    125.69 o 
   3   2   8      202.21      200.55     95.51 o 
   4   2   8       64.74       30.10     21.64 o 
 -10   3   8       26.88       42.58     16.06 o 
  -9   3   8        0.28        8.05     10.45 o 
  -8   3   8       43.92       19.15     12.02 o 
  -7   3   8       34.58       39.51     13.89 o 
  -6   3   8      114.64       81.41     17.05 o 
  -5   3   8       24.88       10.44      9.66 o 
  -4   3   8      139.70      143.85     15.85 o 
  -3   3   8       28.87       25.94     14.10 o 
  -2   3   8       18.19       23.78     10.38 o 
  -1   3   8       11.68       21.38     11.35 o 
   0   3   8      243.09      220.88     51.84 o 
   1   3   8      151.92      110.17     27.61 o 
   2   3   8      118.84      120.13     29.33 o 
   3   3   8       34.47       26.65     19.07 o 
 -10   4   8      155.19      198.10     29.65 o 
  -9   4   8      144.74      188.34     49.69 o 
  -8   4   8       49.52       33.69     14.68 o 
  -7   4   8       56.63       76.36     17.75 o 
  -6   4   8      226.67      219.76     26.75 o 
  -5   4   8      801.91      765.11     42.64 o 
  -4   4   8       97.80      126.49     18.40 o 
  -3   4   8     1110.50     1089.47     46.29 o 
  -2   4   8      286.62      269.11     27.39 o 
  -1   4   8      893.36      956.34     49.55 o 
   0   4   8       87.22       93.44     20.95 o 
   1   4   8      774.05      791.91     58.41 o 
   2   4   8      216.43      304.27     51.82 o 
   3   4   8      310.98      416.57     60.69 o 
 -10   5   8        6.07       -8.03     11.95 o 
  -9   5   8       35.73       46.24     16.58 o 
  -8   5   8        5.65        4.30     17.62 o 
  -7   5   8       35.69      -13.62     11.96 o 
  -6   5   8       56.96       52.10     13.58 o 
  -5   5   8      209.21      162.23     22.26 o 
  -4   5   8      288.50      326.93     30.47 o 
  -3   5   8      224.30      239.55     33.55 o 
  -2   5   8      342.74      359.30     33.13 o 
  -1   5   8       10.97       10.52     10.19 o 
   0   5   8       28.84       22.85     11.78 o 
   1   5   8       82.85      137.49     25.22 o 
   2   5   8        2.34        5.12     14.96 o 
   3   5   8       16.17       14.29     18.05 o 
  -9   6   8       36.84       42.20     13.73 o 
  -8   6   8      130.64       72.02     19.24 o 
  -7   6   8      306.23      278.63     32.83 o 
  -6   6   8      515.53      473.90     40.63 o 
  -5   6   8      412.49      381.75     36.15 o 
  -4   6   8      456.96      440.94     35.97 o 
  -3   6   8        9.71       -8.06      9.26 o 
  -2   6   8      494.91      466.02     49.50 o 
  -1   6   8      647.46      551.49     43.98 o 
   0   6   8     1078.28     1171.53     64.87 o 
   1   6   8      246.66      278.83     43.32 o 
   2   6   8      144.07      169.09     59.56 o 
  -8   7   8       31.27       -5.02     16.76 o 
  -7   7   8        1.69      -11.23      9.80 o 
  -6   7   8       34.99       28.19     11.84 o 
  -5   7   8        0.49        4.95     10.68 o 
  -4   7   8       67.76       90.53     17.70 o 
  -3   7   8        2.87       11.62     11.97 o 
  -2   7   8       16.40       45.88     16.80 o 
  -1   7   8        1.75        6.59      9.42 o 
   0   7   8        4.93        5.11     13.65 o 
   1   7   8       37.11       63.22     21.68 o 
   2   7   8       10.17       39.67     51.91 o 
  -8   8   8       35.87       28.34     12.07 o 
  -7   8   8      138.04      109.79     21.16 o 
  -6   8   8      291.70      289.47     33.67 o 
  -5   8   8      389.88      366.24     36.33 o 
  -4   8   8       64.37       74.75     20.90 o 
  -3   8   8       88.83       74.90     19.65 o 
  -2   8   8      109.00       86.86     25.62 o 
  -1   8   8      464.20      550.71     84.70 o 
   0   8   8      579.05      732.19     70.56 o 
   1   8   8      129.04       61.80     24.76 o 
  -6   9   8        0.80       -3.42     11.97 o 
  -5   9   8       15.96       26.22     18.49 o 
  -4   9   8        2.40       12.02     15.09 o 
  -3   9   8        2.33       17.26     13.73 o 
  -2   9   8       31.75       22.93     24.95 o 
  -1   9   8        4.39       -3.22     17.21 o 
 -11   1   9       47.59       48.70     19.93 o 
 -10   1   9      221.00      197.80     28.85 o 
  -9   1   9      235.91      230.07     31.08 o 
  -8   1   9      489.73      510.22     42.54 o 
  -7   1   9       97.41       93.47     16.01 o 
  -6   1   9      427.93      443.98     29.81 o 
  -5   1   9      342.97      322.65     24.90 o 
  -4   1   9     2890.36     2820.29     58.10 o 
  -3   1   9     1468.59     1534.69     53.75 o 
  -2   1   9      726.42      751.98     30.91 o 
  -1   1   9      117.31      130.02     29.88 o 
   0   1   9      131.77      119.03     27.67 o 
   1   1   9      286.73      322.47     48.47 o 
   2   1   9      202.30      161.37     33.92 o 
   3   1   9      181.75      171.20     40.67 o 
 -11   2   9        0.05      -21.14     14.09 o 
 -10   2   9        4.02        8.17     10.77 o 
  -9   2   9       68.42       87.96     20.54 o 
  -8   2   9       97.96       97.11     21.66 o 
  -7   2   9       94.96       79.82     16.67 o 
  -6   2   9        0.61       -0.37      6.56 o 
  -5   2   9       16.51       21.78      8.26 o 
  -4   2   9      491.12      434.48     27.12 o 
  -3   2   9       23.13       22.57      8.23 o 
  -2   2   9      199.42      197.33     20.62 o 
  -1   2   9       17.84       26.07     10.93 o 
   0   2   9       77.12       71.80     22.56 o 
   1   2   9        9.11        4.90     13.93 o 
   2   2   9        0.87      -12.12     25.01 o 
   3   2   9       68.08       53.62     56.15 o 
 -10   3   9       91.07      114.85     21.90 o 
  -9   3   9      602.96      665.50     53.06 o 
  -8   3   9      357.57      336.56     36.22 o 
  -7   3   9      701.51      663.25     47.03 o 
  -6   3   9        6.38       14.22      9.25 o 
  -5   3   9     1687.72     1628.12     56.67 o 
  -4   3   9      394.85      399.27     26.25 o 
  -3   3   9     2076.60     2141.04     78.76 o 
  -2   3   9      475.92      477.97     36.72 o 
  -1   3   9      524.18      544.89     76.65 o 
   0   3   9      327.97      357.64     37.98 o 
   1   3   9      145.96      133.09     31.85 o 
   2   3   9      395.90      349.28     52.97 o 
   3   3   9      388.10      380.22     60.08 o 
 -10   4   9       13.29       24.71     14.72 o 
  -9   4   9       58.46       49.83     18.82 o 
  -8   4   9        4.82       10.50      9.87 o 
  -7   4   9        5.32       -7.61      7.55 o 
  -6   4   9        0.34       -3.58      9.33 o 
  -5   4   9        9.34        8.18     17.13 o 
  -4   4   9      471.65      435.48     36.10 o 
  -3   4   9        0.23       -7.73     13.66 o 
  -2   4   9      103.76       79.56     20.54 o 
  -1   4   9      413.15      445.91     61.97 o 
   0   4   9        3.29        8.41     10.24 o 
   1   4   9        0.59       -7.22      9.58 o 
   2   4   9       10.85        0.19     17.29 o 
 -10   5   9      348.20      377.72     46.20 o 
  -9   5   9      116.00      125.63     25.15 o 
  -8   5   9       60.59       40.67     29.09 o 
  -7   5   9       71.62       92.08     19.12 o 
  -6   5   9      498.36      450.93     65.28 o 
  -5   5   9       31.66       22.26     13.51 o 
  -4   5   9      211.68      204.67     32.29 o 
  -3   5   9       37.24       49.24     16.24 o 
  -2   5   9      554.05      589.18     53.83 o 
  -1   5   9      409.56      379.77     37.05 o 
   0   5   9      288.24      328.36     46.66 o 
   1   5   9      331.93      302.34     38.60 o 
   2   5   9       87.56       42.77     55.68 o 
  -9   6   9       44.89       84.36     26.61 o 
  -8   6   9        0.15        3.72     10.03 o 
  -7   6   9       31.36       29.92     12.57 o 
  -6   6   9       14.08        9.84      9.19 o 
  -5   6   9       11.09       31.25     10.58 o 
  -4   6   9       95.53       84.35     34.27 o 
  -3   6   9       69.57       66.77     19.49 o 
  -2   6   9        0.12       -4.55     16.84 o 
  -1   6   9        0.34       29.69     14.74 o 
   0   6   9       98.68       82.98     22.50 o 
   1   6   9       20.43       37.45     21.79 o 
  -8   7   9      223.84      219.93     29.72 o 
  -7   7   9      462.54      421.38     41.75 o 
  -6   7   9      706.95      742.22     53.26 o 
  -5   7   9      806.08      886.84     51.85 o 
  -4   7   9       58.95       38.93     17.48 o 
  -3   7   9        9.07        9.12     12.57 o 
  -2   7   9      143.70      132.92     27.74 o 
  -1   7   9      559.42      593.68     61.19 o 
   0   7   9      466.63      490.51     71.91 o 
   1   7   9      219.25       48.94     33.56 o 
  -7   8   9        1.67      -17.86     11.90 o 
  -6   8   9       30.09       27.31     13.02 o 
  -5   8   9       42.35       47.75     16.72 o 
  -4   8   9        4.38       23.31     13.92 o 
  -3   8   9       23.04       25.15     14.22 o 
  -2   8   9       39.17       33.61     16.99 o 
  -1   8   9      168.14      180.01     50.44 o 
   0   8   9       64.77       79.18     29.95 o 
  -6   9   9      283.57      268.75     47.65 o 
  -5   9   9      123.09      118.34     49.99 o 
  -4   9   9       14.60       16.92     16.24 o 
  -3   9   9       91.38       87.93     20.41 o 
  -2   9   9       97.88      165.97     48.12 o 
 -11   0  10      108.35       81.10     33.49 o 
 -10   0  10       30.21       70.40     27.31 o 
  -9   0  10      340.88      369.63     46.85 o 
  -8   0  10        4.95       -1.59     16.49 o 
  -7   0  10      262.09      270.17     42.70 o 
  -6   0  10       79.19       69.19     30.25 o 
  -5   0  10      694.79      653.97     48.96 o 
  -4   0  10      825.91      798.63     48.35 o 
  -3   0  10     1166.03     1171.54     93.25 o 
  -2   0  10       79.56       86.68     30.30 o 
  -1   0  10      676.68      712.03     84.43 o 
   0   0  10       85.17      112.36     39.00 o 
   1   0  10      536.71      492.48     84.80 o 
   2   0  10       95.69       79.05     40.48 o 
 -11   1  10        0.23       -3.60     19.50 o 
 -10   1  10        0.01       -5.17     10.63 o 
  -9   1  10       44.90       44.69     14.66 o 
  -8   1  10        6.74        1.93      9.21 o 
  -7   1  10       61.45       63.17     14.13 o 
  -6   1  10      495.34      524.69     32.90 o 
  -5   1  10       24.39       19.04      9.22 o 
  -4   1  10       49.78       39.43     10.65 o 
  -3   1  10       29.28       26.32     11.18 o 
  -2   1  10      216.92      223.85     27.94 o 
  -1   1  10      509.62      485.19     50.77 o 
   0   1  10       73.68       75.87     23.07 o 
   1   1  10        1.04      -12.28     12.07 o 
   2   1  10       21.05       21.74     33.05 o 
 -11   2  10       28.00        0.40     20.76 o 
 -10   2  10      263.63      283.49     35.16 o 
  -9   2  10      258.91      292.78     35.46 o 
  -8   2  10      614.79      578.70     46.21 o 
  -7   2  10       96.01       94.11     18.81 o 
  -6   2  10      525.75      464.47     31.22 o 
  -5   2  10     1263.12     1336.04     54.18 o 
  -4   2  10     1228.98     1226.45     40.49 o 
  -3   2  10      572.40      560.22     33.66 o 
  -2   2  10     1939.10     1809.88     82.17 o 
  -1   2  10      335.41      316.92     34.90 o 
   0   2  10      684.21      797.64     70.55 o 
   1   2  10      123.05       98.09     63.93 o 
   2   2  10      406.31      374.84     63.57 o 
 -10   3  10       38.89       36.68     14.45 o 
  -9   3  10       11.73       13.48     11.70 o 
  -8   3  10       34.54       36.63     13.60 o 
  -7   3  10       13.83       15.46     19.61 o 
  -6   3  10      310.92      321.96     32.40 o 
  -5   3  10      298.88      275.46     28.28 o 
  -4   3  10      417.29      397.82     48.62 o 
  -3   3  10      100.72      111.34     21.57 o 
  -2   3  10       26.16       19.09     13.44 o 
  -1   3  10       54.31       49.99     13.36 o 
   0   3  10        3.98       -5.97     18.24 o 
   1   3  10        4.46       13.18     17.22 o 
   2   3  10       93.63       90.94     41.64 o 
 -10   4  10      126.93      133.49     51.89 o 
  -9   4  10      102.12       67.08     22.68 o 
  -8   4  10      345.22      295.61     34.07 o 
  -7   4  10      631.09      616.88     47.00 o 
  -6   4  10      444.93      441.25     37.85 o 
  -5   4  10       61.22       36.83     11.80 o 
  -4   4  10      138.96      129.56     25.60 o 
  -3   4  10       80.56       81.68     19.01 o 
  -2   4  10       52.49       76.82     31.83 o 
  -1   4  10      310.69      295.29     43.86 o 
   0   4  10      306.36      252.67     78.23 o 
   1   4  10      322.14      357.95     42.31 o 
 -10   5  10      103.60      151.27     26.29 o 
  -9   5  10        4.01       -2.66     11.35 o 
  -8   5  10        9.59       16.64     11.72 o 
  -7   5  10      152.92      113.56     21.06 o 
  -6   5  10       19.01       19.65     10.16 o 
  -5   5  10       70.62       44.35     26.31 o 
  -4   5  10      220.79      258.69     38.59 o 
  -3   5  10      129.31      131.88     41.76 o 
  -2   5  10        6.53        7.81     13.62 o 
  -1   5  10      184.28      244.33     58.27 o 
   0   5  10      113.49      144.97     31.41 o 
   1   5  10        0.02      -24.00     24.34 o 
  -9   6  10      215.11      248.50     33.02 o 
  -8   6  10      122.69      119.27     22.12 o 
  -7   6  10      496.10      482.63     51.72 o 
  -6   6  10      598.76      589.70     46.08 o 
  -5   6  10      394.96      283.59     41.45 o 
  -4   6  10      176.92      173.47     31.78 o 
  -3   6  10      140.42      124.31     26.29 o 
  -2   6  10      138.59      103.22     23.78 o 
  -1   6  10      148.79      122.37     38.46 o 
   0   6  10      122.56      145.99     34.71 o 
  -8   7  10        0.13        4.95     16.01 o 
  -7   7  10       22.07       25.68     11.04 o 
  -6   7  10       19.03       12.87     11.96 o 
  -5   7  10        0.79       15.19     12.66 o 
  -4   7  10        4.94       -2.55     11.88 o 
  -3   7  10       37.29       33.73     20.10 o 
  -2   7  10       13.74       23.51     15.49 o 
  -1   7  10        0.71       22.72     20.44 o 
  -7   8  10      123.07       77.62     18.31 o 
  -6   8  10       58.24       52.22     50.52 o 
  -5   8  10      241.30      310.49     63.40 o 
  -4   8  10      119.98      140.29     29.21 o 
  -3   8  10      477.37      484.35     56.10 o 
  -2   8  10      289.31      358.84     49.14 o 
 -11   1  11      123.37      215.06     39.25 o 
 -10   1  11      182.12      187.01     29.29 o 
  -9   1  11      508.48      539.93     46.98 o 
  -8   1  11      325.76      309.88     34.34 o 
  -7   1  11      195.91      200.45     22.49 o 
  -6   1  11      128.28      115.36     20.77 o 
  -5   1  11       72.72       96.70     14.68 o 
  -4   1  11      125.32       86.86     17.85 o 
  -3   1  11      357.64      375.33     47.69 o 
  -2   1  11     1085.51      994.50    161.63 o 
  -1   1  11      764.92      774.48     66.47 o 
   0   1  11      435.62      456.41     56.39 o 
   1   1  11       11.57       24.84     16.82 o 
 -10   2  11       44.00       55.69     20.11 o 
  -9   2  11       26.20       21.70     13.38 o 
  -8   2  11        1.45      -15.92     15.12 o 
  -7   2  11      330.73      318.32     33.47 o 
  -6   2  11        0.05       -0.84      6.61 o 
  -5   2  11       40.26       27.89     10.11 o 
  -4   2  11      535.15      555.68     41.00 o 
  -3   2  11       17.74       17.22     14.83 o 
  -2   2  11        0.18       -1.47     21.67 o 
  -1   2  11      143.36      193.20     66.37 o 
   0   2  11        6.30       -0.29     29.46 o 
   1   2  11        0.18      -24.11     16.07 o 
 -10   3  11      258.95      293.49     37.10 o 
  -9   3  11      126.76      132.45     23.55 o 
  -8   3  11      510.15      479.85     43.38 o 
  -7   3  11      810.99      756.68     50.14 o 
  -6   3  11      906.70      938.63     46.61 o 
  -5   3  11      617.06      620.53     99.46 o 
  -4   3  11      113.02      100.04     19.66 o 
  -3   3  11      242.46      223.16     40.29 o 
  -2   3  11      274.18      269.51     41.03 o 
  -1   3  11      764.88      744.28     72.31 o 
   0   3  11      258.40      214.12     29.74 o 
   1   3  11      844.51      962.92     90.45 o 
 -10   4  11       65.74       92.27     18.44 o 
  -9   4  11       23.98       32.99     13.49 o 
  -8   4  11       82.18       85.63     19.35 o 
  -7   4  11       15.66       11.35      9.25 o 
  -6   4  11       34.32       38.29     12.15 o 
  -5   4  11      239.33      227.23     36.96 o 
  -4   4  11       60.62       64.16     20.57 o 
  -3   4  11        6.33       49.38     13.92 o 
  -2   4  11       90.27       92.21     25.53 o 
  -1   4  11        3.34      -16.71     11.14 o 
   0   4  11        7.10        6.17     14.01 o 
  -9   5  11       86.97      102.05     23.32 o 
  -8   5  11      108.06       79.93     29.93 o 
  -7   5  11      205.38      205.31     27.91 o 
  -6   5  11      268.42      267.94     39.75 o 
  -5   5  11      433.04      405.87     49.34 o 
  -4   5  11      634.74      617.07     59.75 o 
  -3   5  11      138.54       88.13     21.37 o 
  -2   5  11       42.89       17.14     21.91 o 
  -1   5  11        7.24      -11.17     25.20 o 
   0   5  11      195.68      198.05     39.89 o 
  -9   6  11        5.24      -12.21     12.14 o 
  -8   6  11       10.55        6.40     10.62 o 
  -7   6  11       12.93        6.83     10.82 o 
  -6   6  11        1.45       -5.56     11.96 o 
  -5   6  11        6.70       -1.95     11.95 o 
  -4   6  11        2.96        2.44     12.65 o 
  -3   6  11        2.02      -15.72     13.02 o 
  -2   6  11       39.80       43.19     29.67 o 
  -1   6  11       12.76      -17.60     18.39 o 
  -8   7  11      189.62      217.83     30.55 o 
  -7   7  11      176.99      169.24     30.53 o 
  -6   7  11      315.78      368.34     49.87 o 
  -5   7  11      323.92      307.87     43.92 o 
  -4   7  11      408.13      443.63     55.45 o 
  -3   7  11      555.20      648.79     66.93 o 
  -2   7  11      216.42      242.95     39.67 o 
  -6   8  11       26.72       55.29     18.26 o 
  -5   8  11        0.04       33.83     17.52 o 
  -4   8  11        2.72      -12.76     14.99 o 
 -11   0  12       47.77       -7.87     20.74 o 
 -10   0  12      347.27      537.26     86.78 o 
  -9   0  12      310.93      272.37     58.86 o 
  -8   0  12     1382.26     1424.86     74.28 o 
  -7   0  12      261.85      269.46     38.29 o 
  -6   0  12       67.54       75.82     20.88 o 
  -5   0  12        2.14       21.22     12.20 o 
  -4   0  12      206.82      211.49     52.28 o 
  -3   0  12      122.12      124.71     45.05 o 
  -2   0  12      748.11      697.71     98.04 o 
   0   0  12       83.53       52.19     31.82 o 
 -10   1  12       11.32      -10.88     11.73 o 
  -9   1  12        8.68       12.93     13.24 o 
  -8   1  12        6.69        6.88     10.23 o 
  -7   1  12       16.00        7.02     13.44 o 
  -6   1  12       72.87       73.68     14.24 o 
  -5   1  12        0.38       12.47      9.31 o 
  -4   1  12      122.56      141.45     31.13 o 
  -3   1  12       60.50       55.68     29.88 o 
  -2   1  12       33.66       20.11     24.56 o 
  -1   1  12       16.36        5.67     14.39 o 
   0   1  12        3.37       39.80     18.30 o 
 -10   2  12      214.16      250.09     33.85 o 
  -9   2  12      283.79      255.83     35.17 o 
  -8   2  12      100.13      104.91     20.52 o 
  -7   2  12      687.94      696.83     49.69 o 
  -6   2  12      535.40      542.64     41.92 o 
  -5   2  12      104.43      105.66     20.24 o 
  -4   2  12      665.54      784.26     82.79 o 
  -3   2  12      768.77      621.45     64.23 o 
  -2   2  12      789.61      614.53     96.92 o 
  -1   2  12      354.39      367.00     51.25 o 
   0   2  12      199.63      140.47     31.65 o 
 -10   3  12       28.14       41.95     15.25 o 
  -9   3  12       66.14       72.20     18.55 o 
  -8   3  12       77.95       82.91     19.23 o 
  -7   3  12      177.89      201.24     36.33 o 
  -6   3  12      104.67      158.46     31.29 o 
  -5   3  12        1.03       30.45     16.77 o 
  -4   3  12      151.21      165.17     30.42 o 
  -3   3  12      131.63      156.50     34.04 o 
  -2   3  12       13.37       23.66     20.55 o 
  -1   3  12      148.30      143.42     30.93 o 
   0   3  12        3.74        7.72     16.16 o 
 -10   4  12       83.47       74.70     19.99 o 
  -9   4  12      162.11      145.49     29.33 o 
  -8   4  12       89.47      126.07     22.00 o 
  -7   4  12       74.71       81.56     17.02 o 
  -6   4  12      121.22      165.04     81.57 o 
  -5   4  12      662.85      616.52     66.47 o 
  -4   4  12      311.66      405.31     48.68 o 
  -3   4  12      257.83      325.99     68.52 o 
  -2   4  12      120.92       95.41     59.15 o 
  -1   4  12      172.27      251.04     41.30 o 
  -9   5  12        2.44       11.10     20.71 o 
  -8   5  12       35.64       35.32     17.37 o 
  -7   5  12       16.55        8.37     12.59 o 
  -6   5  12       46.58       55.35     18.03 o 
  -5   5  12       40.38       47.12     17.79 o 
  -4   5  12       21.93       18.52     13.93 o 
  -3   5  12      128.44       68.60     31.35 o 
  -2   5  12        2.14        6.12     16.95 o 
  -1   5  12        2.11       17.90     32.37 o 
  -8   6  12      228.98      236.26     42.50 o 
  -7   6  12      124.27       99.74     39.74 o 
  -6   6  12      275.93      242.03     38.39 o 
  -5   6  12      350.04      384.18     48.46 o 
  -4   6  12      398.22      444.13     56.92 o 
  -3   6  12      259.04      233.35     54.24 o 
  -2   6  12      156.77      141.93     41.55 o 
  -7   7  12      101.01      126.53     24.42 o 
  -6   7  12        0.16       22.24     18.33 o 
  -5   7  12       45.68       42.20     20.53 o 
  -4   7  12       35.68       34.38     17.74 o 
 -10   1  13       42.40       43.91     12.84 o 
  -9   1  13      109.02       71.90     18.12 o 
  -8   1  13      308.93      348.45     37.22 o 
  -7   1  13      779.84      723.65     44.38 o 
  -6   1  13      307.90      380.90     38.84 o 
  -5   1  13      396.73      355.06     49.53 o 
  -4   1  13      122.63      123.83     31.45 o 
  -3   1  13      371.63      435.74     57.87 o 
  -2   1  13      143.86      109.70     32.03 o 
  -1   1  13       59.24       62.77     32.97 o 
 -10   2  13       16.60       -3.56     11.55 o 
  -9   2  13       89.27      134.48     23.53 o 
  -8   2  13        2.02       22.19     10.59 o 
  -7   2  13       12.33       -8.60      9.68 o 
  -6   2  13      139.84      151.47     30.61 o 
  -5   2  13       58.61       42.08     22.07 o 
  -4   2  13       22.23       43.10     20.34 o 
  -3   2  13        1.18       -0.30     23.41 o 
  -2   2  13      127.72      111.34     43.79 o 
  -1   2  13       14.18      -18.59     16.57 o 
 -10   3  13      220.50      244.88     32.78 o 
  -9   3  13      197.48      161.28     25.36 o 
  -8   3  13      321.81      354.65     37.07 o 
  -7   3  13       86.44       57.15     19.52 o 
  -6   3  13      352.60      352.63     46.43 o 
  -5   3  13       13.71        0.19     26.66 o 
  -4   3  13      861.47      903.45     78.40 o 
  -3   3  13      312.70      367.99     53.14 o 
  -2   3  13      474.57      428.78     80.22 o 
  -9   4  13        8.66        4.66     15.45 o 
  -8   4  13        5.52       -3.44     10.70 o 
  -7   4  13       76.17       88.31     25.12 o 
  -6   4  13        8.02      -13.80     12.34 o 
  -5   4  13      161.41      201.57     48.83 o 
  -4   4  13       50.66       32.22     23.12 o 
  -3   4  13       20.41       21.77     22.95 o 
  -2   4  13        0.55       -1.87     18.82 o 
  -8   5  13       16.91       27.34     15.04 o 
  -7   5  13       51.16       34.86     37.41 o 
  -6   5  13       78.72      100.19     22.40 o 
  -5   5  13      619.54      673.00     66.69 o 
  -4   5  13       42.83       21.16     21.70 o 
  -3   5  13      213.99      172.52     44.62 o 
  -7   6  13        0.00       -7.57     37.30 o 
  -6   6  13       59.06       68.89     41.30 o 
  -5   6  13       48.95       59.69     18.75 o 
  -4   6  13       20.88      -20.22     19.61 o 
 -10   0  14      249.67      239.73     56.39 o 
  -9   0  14       26.46       18.39     17.46 o 
  -8   0  14      427.27      446.67     73.13 o 
  -7   0  14      227.14      268.08     63.29 o 
  -6   0  14      561.94      651.63     97.15 o 
  -5   0  14       51.00      101.75     43.78 o 
  -4   0  14      349.39      449.47     85.08 o 
  -3   0  14       86.51      118.53     42.92 o 
  -2   0  14      110.70       38.63     37.32 o 
 -10   1  14        9.47       34.46     14.18 o 
  -9   1  14       13.63      -12.95     21.68 o 
  -8   1  14       84.57       70.81     15.74 o 
  -7   1  14        6.99       -0.66     11.85 o 
  -6   1  14      155.03      188.25     46.59 o 
  -5   1  14        5.55      -25.39     16.93 o 
  -4   1  14        0.09       -9.84     14.91 o 
  -3   1  14       25.72       39.50     21.27 o 
  -2   1  14       12.95        8.24     26.20 o 
  -9   2  14      265.47      267.48     33.80 o 
  -8   2  14      311.47      298.92     33.70 o 
  -7   2  14      611.28      646.04     76.82 o 
  -6   2  14      215.98      292.91     69.09 o 
  -5   2  14      667.61      709.25     72.07 o 
  -4   2  14      264.36      258.00     44.47 o 
  -3   2  14      220.63      223.20     42.34 o 
  -9   3  14       31.60       47.73     14.36 o 
  -8   3  14        0.39        0.67     14.86 o 
  -7   3  14        8.04       -6.35     13.64 o 
  -6   3  14       45.99       55.86     19.66 o 
  -5   3  14       26.48       47.47     30.05 o 
  -4   3  14        0.09       14.26     26.43 o 
  -3   3  14       37.64       85.55     30.23 o 
  -8   4  14      166.42      202.32     81.53 o 
  -7   4  14      153.70      180.10     35.86 o 
  -6   4  14      217.79      198.26     38.28 o 
  -5   4  14       40.23       58.21     45.49 o 
  -4   4  14       36.65       28.75     20.60 o 
  -7   5  14        1.53       -2.81     13.92 o 
  -6   5  14       11.40       -7.95     12.91 o 
  -5   5  14        0.21        0.18     18.87 o 
  -9   1  15      200.60      225.25     30.41 o 
  -8   1  15      261.26      335.08     47.45 o 
  -7   1  15      193.50      202.64     56.15 o 
  -6   1  15      212.13      244.74     68.37 o 
  -5   1  15      121.00      149.36     93.93 o 
  -4   1  15      185.90      263.83     44.18 o 
  -8   2  15        1.77      -26.94     17.96 o 
  -7   2  15        8.21       44.73     32.23 o 
  -6   2  15        5.53       15.79     28.04 o 
  -5   2  15       30.11       39.19     35.13 o 
  -8   3  15      200.47      264.28     41.45 o 
  -7   3  15      172.20      165.68     33.54 o 
  -6   3  15      135.23      121.29     48.22 o 
  -5   3  15      329.57      424.83     88.15 o 
                                                 
